# Supplementary material for: The RNA-Binding Protein ESRP1 Modulates the Expression of RAC1b in Colorectal Cancer Cells
Source: Cancers (Basel). 2021 Aug 13;13(16):4092. doi: 10.3390/cancers13164092 (PMC8392041; doi:10.3390/cancers13164092)
Supplement: Supplementary file 1 [file cancers-13-04092-s001.zip › Table S3.xlsx]

## Sheet: BP
ID	Description	pvalue	p.adjust	qvalue	geneID
GO:0051893	regulation of focal adhesion assembly	4.02576e-06	0.00133988	0.000897525	DUSP22/EPB41L5/RAC1
GO:0090109	regulation of cell-substrate junction assembly	4.02576e-06	0.00133988	0.000897525	DUSP22/EPB41L5/RAC1
GO:1903391	regulation of adherens junction organization	5.45404e-06	0.00133988	0.000897525	DUSP22/EPB41L5/RAC1
GO:0007045	cell-substrate adherens junction assembly	9.61838e-06	0.00141775	0.000949689	DUSP22/EPB41L5/RAC1
GO:0048041	focal adhesion assembly	9.61838e-06	0.00141775	0.000949689	DUSP22/EPB41L5/RAC1
GO:0034333	adherens junction assembly	1.34779e-05	0.00141903	0.000950545	DUSP22/EPB41L5/RAC1
GO:1901888	regulation of cell junction assembly	1.34779e-05	0.00141903	0.000950545	DUSP22/EPB41L5/RAC1
GO:0007044	cell-substrate junction assembly	1.60074e-05	0.00147468	0.000987826	DUSP22/EPB41L5/RAC1
GO:0001952	regulation of cell-matrix adhesion	2.92342e-05	0.00239396	0.00160361	DUSP22/EPB41L5/RAC1
GO:0034332	adherens junction organization	4.08353e-05	0.00300956	0.00201597	DUSP22/EPB41L5/RAC1
GO:0051894	positive regulation of focal adhesion assembly	9.12165e-05	0.00611151	0.00409383	EPB41L5/RAC1
GO:1903393	positive regulation of adherens junction organization	0.000141128	0.00817888	0.00547868	EPB41L5/RAC1
GO:0010810	regulation of cell-substrate adhesion	0.000144268	0.00817888	0.00547868	DUSP22/EPB41L5/RAC1
GO:1901890	positive regulation of cell junction assembly	0.000160151	0.00843078	0.00564741	EPB41L5/RAC1
GO:0034329	cell junction assembly	0.000181041	0.00846116	0.00566776	DUSP22/EPB41L5/RAC1
GO:0007160	cell-matrix adhesion	0.000183689	0.00846116	0.00566776	DUSP22/EPB41L5/RAC1
GO:0048729	tissue morphogenesis	0.000267912	0.0116148	0.00778022	ACTA2/EPB41L5/FOLR1/RAC1
GO:0031103	axon regeneration	0.000299187	0.0122241	0.00818838	FOLR1/KREMEN1
GO:0060485	mesenchyme development	0.000315139	0.0122241	0.00818838	ACTA2/EPB41L5/FOLR1
GO:0034330	cell junction organization	0.000371017	0.0133958	0.00897329	DUSP22/EPB41L5/RAC1
GO:0001954	positive regulation of cell-matrix adhesion	0.000384613	0.0133958	0.00897329	EPB41L5/RAC1
GO:0031102	neuron projection regeneration	0.000399876	0.0133958	0.00897329	FOLR1/KREMEN1
GO:0031589	cell-substrate adhesion	0.000593029	0.0190027	0.0127291	DUSP22/EPB41L5/RAC1
GO:0048678	response to axon injury	0.000745066	0.0228797	0.0153261	FOLR1/KREMEN1
GO:0022407	regulation of cell-cell adhesion	0.00104212	0.0307216	0.0205791	DUSP22/EPB41L5/RAC1
GO:0010811	positive regulation of cell-substrate adhesion	0.00165083	0.0467947	0.0313457	EPB41L5/RAC1

## Sheet: CC
ID	Description	pvalue	p.adjust	qvalue	geneID
GO:0031252	cell leading edge	3.14636e-05	0.00330368	0.00231837	ACTA2/DUSP22/EPB41L5/RAC1
GO:0030027	lamellipodium	0.000121843	0.00639673	0.00448894	ACTA2/DUSP22/RAC1
GO:0031253	cell projection membrane	0.000518759	0.0177867	0.0124819	EPB41L5/FOLR1/RAC1
GO:0005884	actin filament	0.00067759	0.0177867	0.0124819	DUSP22/RAC1
GO:0032587	ruffle membrane	0.00105032	0.0179653	0.0126072	EPB41L5/RAC1
GO:0120025	plasma membrane bounded cell projection	0.00115512	0.0179653	0.0126072	ACTA2/DUSP22/EPB41L5/FOLR1/RAC1
GO:0015629	actin cytoskeleton	0.00128163	0.0179653	0.0126072	ACTA2/DUSP22/RAC1
GO:0042995	cell projection	0.00136878	0.0179653	0.0126072	ACTA2/DUSP22/EPB41L5/FOLR1/RAC1
GO:0031256	leading edge membrane	0.00271279	0.0269696	0.0189261	EPB41L5/RAC1
GO:0044463	cell projection part	0.00282539	0.0269696	0.0189261	DUSP22/EPB41L5/FOLR1/RAC1
GO:0120038	plasma membrane bounded cell projection part	0.00282539	0.0269696	0.0189261	DUSP22/EPB41L5/FOLR1/RAC1
GO:0001726	ruffle	0.00357529	0.0312838	0.0219535	EPB41L5/RAC1
