# Supplementary material for: The RNA-Binding Protein ESRP1 Modulates the Expression of RAC1b in Colorectal Cancer Cells
Source: Cancers (Basel). 2021 Aug 13;13(16):4092. doi: 10.3390/cancers13164092 (PMC8392041; doi:10.3390/cancers13164092)
Supplement: Supplementary file 1 [file cancers-13-04092-s001.zip › Table S4.xlsx]

## Sheet: MF
ID	Description	pvalue	p.adjust	qvalue	geneID
GO:0003735	structural constituent of ribosome	3.39931e-09	3.21574e-06	2.92698e-06	MRPL11/MRPL24/MRPL27/MRPL33/MRPL36/MRPL41/MRPL42/MRPL52/MRPL55/MRPS11/MRPS12/MRPS17/MRPS18C/MRPS24/MRPS33/MRPS34/NDUFA7/RPL12/RPL13/RPL17/RPL23/RPL29/RPL34/RPL36/RPL36A/RPL36AL/RPL39/RPL39L/RPL41/RPL8/RPLP0/RPLP1/RPS15A/RPS17/RPS24/RPS29/UBA52
GO:0045296	cadherin binding	1.30038e-08	6.15081e-06	5.59849e-06	ANLN/ANXA1/ARGLU1/ARHGAP18/ASAP1/CBL/CCS/CCT8/CD2AP/CD46/CDH13/CDK5R1/CNN2/DDX3X/DOCK9/EHD1/EIF4G2/FLNA/FMNL2/FNBP1L/H1FX/HIST1H3F/HIST1H3G/HSPA5/ITGA6/ITGB1/KRT18/KTN1/LIMA1/LRRFIP1/MACF1/MPRIP/MYH9/NDRG1/OLFM4/PACSIN2/PAK2/PICALM/PKP3/PPFIBP1/PRDX6/PROM1/PTPRM/RAB10/RPL29/RPL34/RPS26/RTN4/S100P/SH3GL1/SLK/SNX2/SPTAN1/SPTBN1/STK24/STXBP6/TES/TJP1/TJP2/TMPO/USO1/USP8/VCL/YWHAE/YWHAZ/ZC3H15
GO:0050839	cell adhesion molecule binding	3.90917e-07	0.000123269	0.0001122	ANLN/ANXA1/ARGLU1/ARHGAP18/ASAP1/CBL/CCS/CCT8/CD2AP/CD46/CDH13/CDH17/CDK5R1/CNN2/DDX3X/DOCK9/DSG2/DSP/EHD1/EIF4G2/FAP/FLNA/FMNL2/FNBP1L/H1FX/HIST1H3F/HIST1H3G/HMGB1/HSPA5/ICAM3/ISG15/ITGA2/ITGA6/ITGAV/ITGB1/ITGB2/KRT18/KTN1/LAMB2/LIMA1/LRRFIP1/MACF1/MFGE8/MPRIP/MYH9/NDRG1/NPNT/NRXN3/OLFM4/PACSIN2/PAK2/PICALM/PKP3/PPFIBP1/PRDX6/PROM1/PTPN11/PTPRD/PTPRM/RAB10/RPL29/RPL34/RPS26/RTN4/S100P/SH3GL1/SLK…
GO:0003723	RNA binding	4.2627e-06	0.00100813	0.000917603	ACAA2/AGFG1/ALDH18A1/ANG/ANKHD1/ANXA11/AQR/ARL6IP4/ASCC3/ASS1/BCCIP/BCLAF1/C4BPA/CARHSP1/CCDC137/CCNT1/CCNT2/CCT6A/CD3EAP/CHCHD1/CNBP/CNOT7/CPEB2/CSTF1/CSTF3/DCP2/DDX17/DDX21/DDX3X/DDX5/DEK/DHX15/DHX36/DICER1/DNAJC17/DNAJC2/DNAJC21/DSP/EDF1/EIF3K/EIF4A2/EIF4G2/EIF5A2/EXOSC1/EXOSC5/EZH2/FAU/FLNA/FNDC3A/FNDC3B/G3BP2/GAR1/GFM1/GNL3/GNL3L/GOLGB1/GPATCH4/H1FX/HIST1H1C/HIST1H4C/HIST1H4K/HLTF/HMGB1/HMGN…
GO:0003697	single-stranded DNA binding	5.43424e-06	0.00102816	0.000935833	BRCA2/CNBP/DHX36/ERCC1/ERCC5/HMGB1/HNRNPA1/HNRNPA2B1/HSPD1/MCM7/MSH2/NME1/PMS2/POT1/PURA/PURB/RBMS1/RNF138/RPA3/SMC2/SMC4/SUB1/TERF1
GO:0016651	oxidoreductase activity, acting on NAD(P)H	8.52251e-06	0.00134372	0.00122306	AKR1C2/AKR1C3/AKR1C4/CBR4/CYB5R4/CYBA/DHDH/DLD/ECSIT/NDUFA1/NDUFA12/NDUFA13/NDUFA2/NDUFA3/NDUFA7/NDUFB10/NDUFB2/NDUFB6/NDUFB7/NDUFB9/NDUFS7/NDUFS8/NNT/NOX1/PRDX3
GO:0016655	oxidoreductase activity, acting on NAD(P)H, quinone or similar compound as acceptor	2.20737e-05	0.0029831	0.00271523	AKR1C2/AKR1C3/AKR1C4/CBR4/NDUFA1/NDUFA12/NDUFA13/NDUFA2/NDUFA3/NDUFA7/NDUFB10/NDUFB2/NDUFB6/NDUFB7/NDUFB9/NDUFS7/NDUFS8
GO:0016887	ATPase activity	0.000131669	0.0150576	0.0137055	ABCB1/ABCC3/ABCC4/ABCD3/ABCE1/ASCC3/ATAD1/ATP11B/ATP1A1/ATP2C1/ATP6V1F/ATP8A1/BPTF/CCT8/CFTR/CHD1/DDX17/DDX21/DDX3X/DDX5/DHX36/EIF4A2/GTF2H2/HLTF/HSP90AA1/HSPA5/HSPD1/KIF3B/MACF1/MCM7/MSH2/MYH9/MYO10/NBN/NSF/PEX1/POLQ/PSMC6/RAD50/RAD54B/RECQL/RFC1/RHOBTB3/SMARCA1/SMARCA5/SMCHD1/SPAST/TOP2A/TOP2B/VPS4B
GO:0003954	NADH dehydrogenase activity	0.000175088	0.0150576	0.0137055	NDUFA1/NDUFA12/NDUFA13/NDUFA2/NDUFA3/NDUFA7/NDUFB10/NDUFB2/NDUFB6/NDUFB7/NDUFB9/NDUFS7/NDUFS8
GO:0008137	NADH dehydrogenase (ubiquinone) activity	0.000175088	0.0150576	0.0137055	NDUFA1/NDUFA12/NDUFA13/NDUFA2/NDUFA3/NDUFA7/NDUFB10/NDUFB2/NDUFB6/NDUFB7/NDUFB9/NDUFS7/NDUFS8
GO:0050136	NADH dehydrogenase (quinone) activity	0.000175088	0.0150576	0.0137055	NDUFA1/NDUFA12/NDUFA13/NDUFA2/NDUFA3/NDUFA7/NDUFB10/NDUFB2/NDUFB6/NDUFB7/NDUFB9/NDUFS7/NDUFS8
GO:0016462	pyrophosphatase activity	0.000317748	0.0212463	0.0193384	ABCB1/ABCC3/ABCC4/ABCD3/ABCE1/AGAP3/AQR/ARF5/ARL2/ASCC3/ATAD1/ATP11B/ATP1A1/ATP2C1/ATP6V1F/ATP8A1/BPTF/BTAF1/CCT8/CDC42/CENPE/CFTR/CHD1/CHD7/CHD9/DCP2/DDX17/DDX21/DDX3X/DDX5/DHX15/DHX36/DICER1/DNAL4/DYNLRB1/DYNLT3/EIF4A2/ENPP3/ENPP4/ENTPD3/EP400/GBP2/GFM1/GNG5/GTF2H2/GTPBP2/HELLS/HLTF/HRAS/HSP90AA1/HSPA5/HSPD1/KIF2A/KIF3B/KRAS/LHPP/MACF1/MCM7/MSH2/MYH9/MYL6B/MYO10/MYO1A/MYO5B/NBN/NSF/NUDT1/NUDT3/…
GO:0017111	nucleoside-triphosphatase activity	0.000323092	0.0212463	0.0193384	ABCB1/ABCC3/ABCC4/ABCD3/ABCE1/AGAP3/AQR/ARF5/ARL2/ASCC3/ATAD1/ATP11B/ATP1A1/ATP2C1/ATP6V1F/ATP8A1/BPTF/BTAF1/CCT8/CDC42/CENPE/CFTR/CHD1/CHD7/CHD9/DDX17/DDX21/DDX3X/DDX5/DHX15/DHX36/DICER1/DNAL4/DYNLRB1/DYNLT3/EIF4A2/ENTPD3/EP400/GBP2/GFM1/GNG5/GTF2H2/GTPBP2/HELLS/HLTF/HRAS/HSP90AA1/HSPA5/HSPD1/KIF2A/KIF3B/KRAS/MACF1/MCM7/MSH2/MYH9/MYL6B/MYO10/MYO1A/MYO5B/NBN/NSF/NUDT1/OPA1/PEX1/POLQ/PSMC6/RAB18/R…
GO:0016817	hydrolase activity, acting on acid anhydrides	0.000336886	0.0212463	0.0193384	ABCB1/ABCC3/ABCC4/ABCD3/ABCE1/AGAP3/AQR/ARF5/ARL2/ASCC3/ATAD1/ATP11B/ATP1A1/ATP2C1/ATP6V1F/ATP8A1/BPTF/BTAF1/CCT8/CDC42/CENPE/CFTR/CHD1/CHD7/CHD9/DCP2/DDX17/DDX21/DDX3X/DDX5/DHX15/DHX36/DICER1/DNAL4/DYNLRB1/DYNLT3/EIF4A2/ENPP3/ENPP4/ENTPD3/EP400/GBP2/GFM1/GNG5/GTF2H2/GTPBP2/HELLS/HLTF/HRAS/HSP90AA1/HSPA5/HSPD1/KIF2A/KIF3B/KRAS/LHPP/MACF1/MCM7/MSH2/MYH9/MYL6B/MYO10/MYO1A/MYO5B/NBN/NSF/NUDT1/NUDT3/…
GO:0016818	hydrolase activity, acting on acid anhydrides, in phosphorus-containing anhydrides	0.000336886	0.0212463	0.0193384	ABCB1/ABCC3/ABCC4/ABCD3/ABCE1/AGAP3/AQR/ARF5/ARL2/ASCC3/ATAD1/ATP11B/ATP1A1/ATP2C1/ATP6V1F/ATP8A1/BPTF/BTAF1/CCT8/CDC42/CENPE/CFTR/CHD1/CHD7/CHD9/DCP2/DDX17/DDX21/DDX3X/DDX5/DHX15/DHX36/DICER1/DNAL4/DYNLRB1/DYNLT3/EIF4A2/ENPP3/ENPP4/ENTPD3/EP400/GBP2/GFM1/GNG5/GTF2H2/GTPBP2/HELLS/HLTF/HRAS/HSP90AA1/HSPA5/HSPD1/KIF2A/KIF3B/KRAS/LHPP/MACF1/MCM7/MSH2/MYH9/MYL6B/MYO10/MYO1A/MYO5B/NBN/NSF/NUDT1/NUDT3/…
GO:0019899	enzyme binding	0.000502715	0.029723	0.027054	ACAP2/ACSL3/AKAP11/ANAPC4/ANK1/AP3M1/APP/ARFGEF1/ARHGEF3/ARHGEF6/ARPP19/ATG3/ATOX1/ATP1A1/BACE1/BAD/BANF1/BCL2L1/BCR/BRCA2/BRSK1/BTG1/CARHSP1/CAT/CBX5/CCDC50/CCND2/CCNT1/CCNT2/CCNY/CDC25C/CDC42/CDC42EP5/CDK5R1/CDK5RAP2/CDK5RAP3/CDKN1A/CDKN1B/CEACAM1/CENPJ/CEP152/CEP250/CFTR/CHM/CKB/CSE1L/CTBP2/CTTNBP2NL/CXCR4/CYP1A1/DBT/DDRGK1/DDX5/DENND2A/DENND4C/DHX36/DNAJC10/DOCK1/DOCK7/DOCK9/DSP/DTX3L/DUSP1/D…
GO:0016491	oxidoreductase activity	0.000701727	0.0390491	0.0355426	ABCC4/ACADM/ACADVL/ACOX1/ADH6/AKR1B10/AKR1B15/AKR1C2/AKR1C3/AKR1C4/AKR7A3/ALDH18A1/ALDH1A1/ALDH3A1/ALDH3A2/ALDH4A1/ALKBH6/ALKBH7/BLVRB/CAT/CBR3/CBR4/CCS/COX6B1/COX7A2/COX7B/COX8A/CTBP1/CTBP2/CYB5R4/CYBA/CYP1A1/CYP1B1/CYP27A1/CYP39A1/CYP3A5/CYP4X1/DHDH/DLD/DNAJC10/ECSIT/ETFB/FADS2/FAR1/FOXRED2/GFOD2/GLRX2/GPX3/GPX4/GSTZ1/HSD17B4/HSD17B8/HSD3B1/HSDL2/JMJD1C/LBR/LDHB/ME1/MMACHC/MSRB2/NDUFA1/NDUFA12/…
GO:0008536	Ran GTPase binding	0.000844089	0.0443616	0.0403781	CSE1L/MYCBP2/NUTF2/RANBP2/RANGRF/RCBTB2/RCC1/TNPO1/XPO1/XPO7

## Sheet: BP
ID	Description	pvalue	p.adjust	qvalue	geneID
GO:0070727	cellular macromolecule localization	7.55188e-11	3.89695e-07	3.50793e-07	ACOT2/ACOX1/ACSL3/AGFG1/AHI1/ANK1/AP2B1/AP3M1/AP4E1/ARL2/ARMCX3/ATG3/ATM/ATP6V1D/BAD/BANP/BAX/BCL2L1/BCR/BRCA2/BUB3/CAT/CCDC14/CCNE2/CCT6A/CCT8/CD2AP/CDK5R1/CDK5RAP3/CDKN1A/CENPA/CENPQ/CEP250/CEP290/CHCHD10/CHM/CLTCL1/COG3/COMMD1/COPB1/COPG2/CRB3/CROT/DDRGK1/DDX3X/DENND4C/DHX36/DTX3L/E2F1/EDEM1/EFR3A/EHD1/EIF2AK3/EPB41L2/EPB41L3/EZH2/FBXO7/FBXW7/FCHO2/FLNA/FYN/FZD9/GBP2/GNL3/GNL3L/GNPTAB/GOLGA4/G…
GO:0034613	cellular protein localization	1.3005e-10	3.89695e-07	3.50793e-07	ACOT2/ACOX1/ACSL3/AGFG1/AHI1/ANK1/AP2B1/AP3M1/AP4E1/ARL2/ARMCX3/ATG3/ATP6V1D/BAD/BANP/BAX/BCL2L1/BCR/BRCA2/BUB3/CAT/CCDC14/CCNE2/CCT6A/CCT8/CD2AP/CDK5R1/CDK5RAP3/CDKN1A/CENPA/CENPQ/CEP250/CEP290/CHCHD10/CHM/CLTCL1/COG3/COMMD1/COPB1/COPG2/CRB3/CROT/DDRGK1/DDX3X/DENND4C/DTX3L/E2F1/EDEM1/EFR3A/EHD1/EIF2AK3/EPB41L2/EPB41L3/EZH2/FBXO7/FBXW7/FCHO2/FLNA/FYN/FZD9/GBP2/GNL3/GNL3L/GNPTAB/GOLGA4/GOLGB1/GPSM…
GO:0006974	cellular response to DNA damage stimulus	8.21744e-10	1.33586e-06	1.2025e-06	ACTR2/ALKBH7/AQR/ASCC3/ASF1A/ATM/ATMIN/BAD/BAX/BCCIP/BCL2L1/BCL2L12/BCLAF1/BRCA2/BRSK1/CBL/CBX5/CD44/CDC25C/CDK5RAP3/CDKN1A/CDKN1B/CNOT7/COPS2/CRIP1/CTLA4/CUL4A/DDB2/DDX5/DEK/DONSON/DTX3L/DYRK1A/E2F1/E2F7/EPC2/ERCC1/ERCC5/FOXO4/GADD45A/GTF2H2/GTF2H5/HERC2/HIPK2/HIST1H4C/HIST1H4K/HIST3H2A/HMGB1/INO80C/INO80E/IRF7/ISG15/ISY1/MACROD1/MAD2L2/MAPK14/MARCH7/MCM7/MCRS1/MGMT/MIF/MRPS11/MSH2/MUC1/NBN/NDRG…
GO:0043933	protein-containing complex subunit organization	8.91613e-10	1.33586e-06	1.2025e-06	ACSL3/ACTR2/ACTR3B/AHCTF1/ANG/ANKS4B/ANLN/ANO6/AP2B1/APAF1/APIP/APOC1/APOM/ARFGEF1/ARHGAP18/ARL2/ARPC5/ASF1A/ATM/AURKAIP1/BAD/BAX/BCLAF1/BET1/BIK/BIRC2/BIRC3/CABIN1/CAND1/CAT/CBR4/CCT8/CD2AP/CDC42/CDC42EP5/CDH17/CDK5R1/CDK5RAP2/CDKN1B/CENPA/CENPE/CENPF/CENPJ/CENPK/CENPM/CENPQ/CEP57/CHCHD1/CHCHD10/CHMP2A/CKAP2/CLASP1/CLDN1/CLTCL1/CNOT7/COX17/CUL4A/CYBA/CYP1B1/DDB2/DDX3X/DGKD/DHX36/DICER1/DNAJB12/D…
GO:0033365	protein localization to organelle	1.52829e-09	1.83181e-06	1.64894e-06	ACOT2/ACOX1/AP3M1/ARL2/ATP6V1D/BAD/BANP/BAX/BRCA2/BUB3/CAT/CCDC14/CCT6A/CCT8/CD2AP/CDK5RAP3/CDKN1A/CENPA/CENPQ/CEP250/CHCHD10/COG3/CROT/DDRGK1/DDX3X/DTX3L/E2F1/EHD1/EIF2AK3/EZH2/FBXO7/FBXW7/FLNA/FYN/GBP2/GNL3/GNL3L/GNPTAB/GOLGB1/GZMB/HPS4/HRAS/HSD17B4/HSP90AA1/HSPA5/INSIG1/KPNA3/LEMD2/MAPK14/MBTPS1/MCRS1/MFHAS1/MSH2/MTBP/NDUFA13/NFKBIA/NIPBL/NMD3/NOL8/NRP1/NUTF2/OSBPL8/PACSIN2/PAQR3/PARD6A/PARP3/…
GO:0033554	cellular response to stress	6.6168e-09	6.60908e-06	5.94932e-06	ACAA2/ACADVL/ACTR2/AGAP3/AIDA/AKR1C3/ALKBH7/ANKS4B/APAF1/APP/AQP3/AQR/ARHGEF6/ARL6IP5/ASCC3/ASF1A/ASS1/ATM/ATMIN/BAD/BAX/BCCIP/BCL2L1/BCL2L12/BCLAF1/BMPR2/BRCA2/BRSK1/CAMK2B/CAT/CBL/CBX5/CCS/CD44/CDC25C/CDC42EP5/CDK5RAP3/CDK6/CDKN1A/CDKN1B/CFTR/CHORDC1/CNOT7/COPS2/CPEB2/CRIP1/CTLA4/CUL4A/CYBA/CYP1B1/DDAH1/DDB2/DDRGK1/DDX3X/DDX5/DEK/DHX36/DNAJB12/DNAJC10/DNAJC2/DNAJC7/DONSON/DPEP1/DTX3L/DUSP1/DYRK…
GO:0034622	cellular protein-containing complex assembly	1.81809e-08	1.55655e-05	1.40116e-05	ACTR2/ACTR3B/AHCTF1/ANG/ANKS4B/ANLN/AP2B1/ARFGEF1/ARHGAP18/ARL2/ARPC5/ASF1A/ATM/CABIN1/CAND1/CDC42EP5/CDK5R1/CDK5RAP2/CDKN1B/CENPA/CENPE/CENPF/CENPJ/CENPK/CENPM/CENPQ/CHMP2A/CLASP1/CLTCL1/CNOT7/COX17/CUL4A/CYBA/DDB2/DDX3X/DICER1/DNAJB12/DNAJB14/DYRK1A/ECSIT/EID2/EIF3CL/EIF3K/EML2/ERCC5/EVL/FCHO2/FKBP1A/G3BP2/GEMIN6/GPX4/GSN/GTF2H2/GTF2H5/H1FX/HELLS/HIST1H1C/HIST1H3F/HIST1H3G/HIST1H4C/HIST1H4K/HLA…
GO:0043624	cellular protein complex disassembly	2.19187e-08	1.64198e-05	1.47807e-05	AURKAIP1/CHCHD1/CKAP2/CLASP1/DSTN/EIF5A2/GADD45GIP1/GSN/KIF2A/LIMA1/MAP6D1/MID1IP1/MRPL11/MRPL20/MRPL21/MRPL22/MRPL23/MRPL24/MRPL27/MRPL33/MRPL36/MRPL40/MRPL41/MRPL42/MRPL52/MRPL53/MRPL54/MRPL55/MRPS11/MRPS12/MRPS17/MRPS18C/MRPS24/MRPS33/MRPS34/MTPN/NES/NSF/OGFOD1/SEMA5A/SH3GL1/SPAST/SPTAN1/SPTBN1/SYNJ1/TAOK1/TRMT112/VPS4B
GO:0016071	mRNA metabolic process	2.72474e-08	1.81438e-05	1.63325e-05	APP/AQR/ARL6IP4/ATM/CARHSP1/CCNT1/CNOT7/CSTF1/CSTF3/DCP2/DDX17/DDX5/DHX15/DHX36/DYRK1A/E2F1/EREG/EXOSC1/EXOSC5/FLNA/GEMIN6/GTF2H2/GTF2H5/HIF1A/HNRNPA1/HNRNPA2B1/HNRNPR/HNRNPUL1/ISY1/KHSRP/LSM2/LSM7/MAGOH/MAPK14/MBNL1/MBNL2/NUDT21/PABPC1L/PABPC4/PABPN1/PAN3/PAPOLA/PCF11/PKP3/PNN/POLR2B/POLR2F/POLR2I/POLR2J/POLR2L/PQBP1/PRDX6/PRPF18/PRPF38B/PRPF4B/PRPF8/PSMB10/PSMC6/PSMD14/PTBP2/PUM2/QKI/RBBP6/RBM2…
GO:0006259	DNA metabolic process	6.27526e-08	3.76076e-05	3.38534e-05	ACTR2/ANXA3/APAF1/AQR/ASCC3/ASF1A/ATM/BANF1/BAX/BAZ1A/BCCIP/BMPR2/BRCA2/CCNE2/CCT6A/CCT8/CDC7/CDKN1A/CENPF/COPS2/CUL4A/DCP2/DDB2/DEK/DFFA/DHX36/DNAJC2/DNASE2/DONSON/DTX3L/DUSP1/E2F7/EPC2/ERCC1/ERCC5/EREG/ESCO1/EXOSC5/EZH2/FAM111A/FBXW7/FOS/GADD45A/GAR1/GLRX2/GNL3/GNL3L/GTF2H2/GTF2H5/HELLS/HERC2/HIST1H4C/HIST1H4K/HIST3H2A/HMGB1/HNRNPA1/HNRNPA2B1/HRAS/HSP90AA1/HSPD1/ID3/ING5/INO80C/INO80E/ISG15/ISG…
GO:1903047	mitotic cell cycle process	1.04673e-07	5.70276e-05	5.13347e-05	ABCB1/ANAPC11/ANAPC4/ANLN/APP/ARPP19/ATM/AURKAIP1/BANF1/BAX/BCAT1/BCCIP/BCL2L1/BRCA2/BRSK1/BUB3/CCND2/CCNE2/CCNY/CDC25C/CDC7/CDK2AP2/CDK5RAP2/CDK5RAP3/CDK6/CDKN1A/CDKN1B/CDKN1C/CENPA/CENPE/CENPF/CENPJ/CEP135/CEP152/CEP250/CEP290/CEP57/CHMP2A/CKAP2/CKS2/CLASP1/CNOT7/CRLF3/CUL4A/CYP1A1/DDX3X/DERPC/DONSON/DUSP1/E2F1/E2F7/EREG/EZH2/FBXO7/FLNA/FOXO4/GADD45A/GFI1/GJC2/GPSM2/HAUS5/HRAS/HSP90AA1/HYAL1/ID…
GO:0007049	cell cycle	1.3138e-07	6.56132e-05	5.90632e-05	ABCB1/ACTR2/AHCTF1/ANAPC11/ANAPC4/ANLN/ANXA11/APAF1/APBB2/APP/ARL2/ARPP19/ATM/AURKAIP1/BAD/BANF1/BANP/BAX/BCAT1/BCCIP/BCL2L1/BCR/BIRC2/BIRC6/BMI1/BRCA2/BRSK1/BUB3/CBX5/CCNC/CCND2/CCNE2/CCNL1/CCNT1/CCNT2/CCNY/CCPG1/CD2AP/CDC25C/CDC42/CDC7/CDH13/CDK2AP2/CDK5R1/CDK5RAP2/CDK5RAP3/CDK6/CDK8/CDKN1A/CDKN1B/CDKN1C/CENPA/CENPE/CENPF/CENPJ/CENPQ/CEP135/CEP152/CEP250/CEP290/CEP57/CHMP2A/CHORDC1/CKAP2/CKS2/C…
GO:0008380	RNA splicing	2.77963e-07	0.00012403	0.000111649	AQR/ARL6IP4/CLK1/CLK4/CSTF1/CSTF3/DDX17/DDX5/DHX15/DYRK1A/GEMIN6/HNRNPA1/HNRNPA2B1/HNRNPR/HNRNPUL1/ISY1/IVNS1ABP/KHSRP/LSM2/LSM7/MAGOH/MBNL1/MBNL2/NUDT21/PABPN1/PAPOLA/PCF11/PIK3R1/PNN/POLR2B/POLR2F/POLR2I/POLR2J/POLR2L/PPIG/PQBP1/PRDX6/PRPF18/PRPF38B/PRPF4B/PRPF8/PTBP2/QKI/RBM25/RP9/RPS26/RRP1B/SCNM1/SF3A3/SF3B1/SNRNP35/SNRNP48/SNRPB2/SNRPC/SNRPD2/SNRPD3/SNRPF/SON/SRPK2/THOC1/THRAP3/TIA1/TRPT1/T…
GO:0022402	cell cycle process	2.92438e-07	0.00012403	0.000111649	ABCB1/ACTR2/AHCTF1/ANAPC11/ANAPC4/ANLN/ANXA11/APAF1/APBB2/APP/ARL2/ARPP19/ATM/AURKAIP1/BANF1/BAX/BCAT1/BCCIP/BCL2L1/BIRC6/BMI1/BRCA2/BRSK1/BUB3/CBX5/CCND2/CCNE2/CCNY/CDC25C/CDC42/CDC7/CDK2AP2/CDK5R1/CDK5RAP2/CDK5RAP3/CDK6/CDKN1A/CDKN1B/CDKN1C/CENPA/CENPE/CENPF/CENPJ/CENPQ/CEP135/CEP152/CEP250/CEP290/CEP57/CHMP2A/CHORDC1/CKAP2/CKS2/CLASP1/CNOT7/CRLF3/CUL4A/CYP1A1/DDRGK1/DDX3X/DERPC/DONSON/DRD2/DUS…
GO:0070125	mitochondrial translational elongation	3.10438e-07	0.00012403	0.000111649	AURKAIP1/CHCHD1/GADD45GIP1/GFM1/MRPL11/MRPL20/MRPL21/MRPL22/MRPL23/MRPL24/MRPL27/MRPL33/MRPL36/MRPL40/MRPL41/MRPL42/MRPL52/MRPL53/MRPL54/MRPL55/MRPS11/MRPS12/MRPS17/MRPS18C/MRPS24/MRPS33/MRPS34
GO:0006886	intracellular protein transport	3.90764e-07	0.000142306	0.0001281	ACOT2/ACOX1/AGFG1/AP3M1/AP4E1/ATG3/BCR/CAT/CDK5R1/CDKN1A/CEP290/CHM/CLTCL1/COG3/COPB1/COPG2/CROT/EDEM1/EHD1/FBXO7/FBXW7/FLNA/FYN/GNPTAB/HERC2/HM13/HNRNPA2B1/HPS4/HRAS/HSD17B4/HSP90AA1/HSPA5/INSIG1/ITGB2/KPNA3/MAGOH/MAPK14/MBTPS1/NDUFA13/NFKBIA/NMD3/NSF/NUP153/NUP160/NUP210/NUTF2/PABPN1/PAN3/PCM1/PDCD10/PDZK1/PEX1/PIK3R1/PKIA/PRKAA1/PTPN11/PURA/RAB27A/RANBP2/RANGRF/RHOU/RIOK2/RPL12/RPL13/RPL17/RPL…
GO:0006119	oxidative phosphorylation	4.03672e-07	0.000142306	0.0001281	CHCHD10/COX5B/COX6A1/COX6B1/COX7B/COX8A/DLD/MLXIPL/MSH2/NDUFA1/NDUFA11/NDUFA12/NDUFA13/NDUFA2/NDUFA3/NDUFA7/NDUFB10/NDUFB11/NDUFB2/NDUFB6/NDUFB7/NDUFB9/NDUFS7/NDUFS8/NUPR1/SLC25A23/SURF1/UQCRH
GO:0006414	translational elongation	4.9888e-07	0.000166099	0.000149518	AURKAIP1/CHCHD1/CPEB2/EIF5A2/GADD45GIP1/GFM1/MRPL11/MRPL20/MRPL21/MRPL22/MRPL23/MRPL24/MRPL27/MRPL33/MRPL36/MRPL40/MRPL41/MRPL42/MRPL52/MRPL53/MRPL54/MRPL55/MRPS11/MRPS12/MRPS17/MRPS18C/MRPS24/MRPS33/MRPS34/RPLP1/SEPSECS/SRP9/USP16
GO:0033108	mitochondrial respiratory chain complex assembly	5.65582e-07	0.000178397	0.000160588	COX17/ECSIT/NDUFA1/NDUFA11/NDUFA12/NDUFA13/NDUFA2/NDUFA3/NDUFA7/NDUFAF3/NDUFB10/NDUFB11/NDUFB2/NDUFB6/NDUFB7/NDUFB9/NDUFS7/NDUFS8/SCO2/SDHAF1/SURF1/TFAM
GO:0006415	translational termination	6.43044e-07	0.000192688	0.000173453	AURKAIP1/CHCHD1/EIF5A2/GADD45GIP1/MRPL11/MRPL20/MRPL21/MRPL22/MRPL23/MRPL24/MRPL27/MRPL33/MRPL36/MRPL40/MRPL41/MRPL42/MRPL52/MRPL53/MRPL54/MRPL55/MRPS11/MRPS12/MRPS17/MRPS18C/MRPS24/MRPS33/MRPS34/OGFOD1/TRMT112
GO:0046907	intracellular transport	7.52388e-07	0.000214717	0.000193283	ACAP2/ACOT2/ACOX1/ACTR2/AGFG1/ANK1/AP3M1/AP4E1/APP/ATG3/BACE1/BANF1/BBS7/BCR/BET1/CAT/CBL/CCDC91/CDC42/CDK5R1/CDKN1A/CEP290/CHM/CHMP2A/CLTCL1/CMTM6/COG3/COG5/COPB1/COPG2/CROT/CTBP2/DENND2A/DOCK7/DRD2/DTX3L/DYNLL2/DYNLRB1/EDEM1/EEA1/EHD1/FBXL20/FBXO22/FBXO7/FBXW7/FLNA/FNBP1L/FYN/GEMIN6/GNPTAB/GOLGB1/HERC2/HIF1A/HM13/HNRNPA1/HNRNPA2B1/HPS4/HRAS/HSD17B4/HSP90AA1/HSPA5/ICK/IFT172/IFT74/INSIG1/ITGB2/K…
GO:0051726	regulation of cell cycle	1.0362e-06	0.000282271	0.000254093	AHCTF1/ANAPC11/ANAPC4/ANLN/APAF1/APBB2/APP/ATM/AURKAIP1/BAD/BAX/BCCIP/BCL2L1/BCR/BIRC2/BIRC6/BMI1/BRCA2/BRSK1/BUB3/CBX5/CCNC/CCND2/CCNL1/CCNT1/CCNT2/CCNY/CCPG1/CDC25C/CDC42/CDC7/CDK2AP2/CDK5R1/CDK5RAP2/CDK5RAP3/CDK6/CDK8/CDKN1A/CDKN1B/CDKN1C/CENPE/CENPF/CENPJ/CEP135/CEP152/CEP250/CEP290/CEP57/CHMP2A/CHORDC1/CKS2/CLASP1/CNOT7/CRLF3/CTBP1/CUL4A/CYP1A1/DDRGK1/DDX3X/DONSON/DRD2/DUSP1/DUX4/DYNLT3/E2F1…
GO:0065003	protein-containing complex assembly	1.19676e-06	0.000311833	0.000280704	ACSL3/ACTR2/ACTR3B/AHCTF1/ANG/ANKS4B/ANLN/ANO6/AP2B1/APAF1/APIP/APOC1/APOM/ARFGEF1/ARHGAP18/ARL2/ARPC5/ASF1A/ATM/BAD/BAX/BCLAF1/BET1/BIK/BIRC2/BIRC3/CABIN1/CAND1/CAT/CBR4/CCT8/CD2AP/CDC42/CDC42EP5/CDH17/CDK5R1/CDK5RAP2/CDKN1B/CENPA/CENPE/CENPF/CENPJ/CENPK/CENPM/CENPQ/CEP57/CHMP2A/CLASP1/CLDN1/CLTCL1/CNOT7/COX17/CUL4A/CYBA/DDB2/DDX3X/DGKD/DHX36/DICER1/DNAJB12/DNAJB14/DPAGT1/DYRK1A/ECSIT/EHD1/EID2/…
GO:0000278	mitotic cell cycle	1.41338e-06	0.000347472	0.000312785	ABCB1/ANAPC11/ANAPC4/ANLN/APP/ARPP19/ATM/AURKAIP1/BANF1/BAX/BCAT1/BCCIP/BCL2L1/BRCA2/BRSK1/BUB3/CCND2/CCNE2/CCNY/CDC25C/CDC7/CDH13/CDK2AP2/CDK5RAP2/CDK5RAP3/CDK6/CDKN1A/CDKN1B/CDKN1C/CENPA/CENPE/CENPF/CENPJ/CEP135/CEP152/CEP250/CEP290/CEP57/CHMP2A/CKAP2/CKS2/CLASP1/CLTCL1/CNOT7/CRLF3/CUL4A/CYP1A1/DDX3X/DERPC/DONSON/DUSP1/DYNLT3/E2F1/E2F7/EREG/EZH2/FAP/FBXO7/FLNA/FOXO4/GADD45A/GADD45GIP1/GFI1/GJC2…
GO:0016032	viral process	1.44949e-06	0.000347472	0.000312785	ABCE1/AP2B1/AP3M1/ASGR1/BAD/BANF1/BAX/BCL2L1/CBX5/CCNT1/CCNT2/CD46/CDC25C/CDC42/CENPA/CHD1/CHMP2A/CLDN1/CNOT7/COPB1/CTBP1/CTBP2/CTSB/CUL4A/CXCR4/DDX3X/DDX5/DEK/DYRK1A/EEA1/EIF4A2/EXOC1/FAM111A/FBLN1/FBXW7/FYN/G3BP2/GADD45GIP1/GFI1/GSN/HIPK2/HNRNPA1/HSPD1/HYAL1/IFITM1/IRF7/ISG15/ISG20/ITGA2/ITGAV/ITGB1/IVNS1ABP/KAT2B/KCTD5/KPNA3/KRT18/LEF1/LGALS1/MIR130A/NCKAP1/NFIA/NFKBIA/NFX1/NUP153/NUP160/NUP21…
GO:0044772	mitotic cell cycle phase transition	1.87453e-06	0.000408124	0.000367382	ABCB1/ANAPC11/ANAPC4/ANLN/APP/ARPP19/ATM/BAX/BCAT1/BRSK1/BUB3/CCND2/CCNE2/CCNY/CDC25C/CDC7/CDK2AP2/CDK5RAP2/CDK5RAP3/CDK6/CDKN1A/CDKN1B/CDKN1C/CENPE/CENPF/CENPJ/CEP135/CEP152/CEP250/CEP290/CEP57/CHMP2A/CKS2/CLASP1/CNOT7/CRLF3/CUL4A/CYP1A1/DDX3X/DONSON/DUSP1/E2F1/E2F7/EZH2/FBXO7/FOXO4/GADD45A/GFI1/GJC2/HAUS5/HSP90AA1/HYAL1/ID2/ITGB1/MAD2L1/MAD2L2/MAX/MCM7/MTBP/MUC1/NAE1/NBN/NES/PCM1/PCNA/PHLDA1/PK…
GO:0070972	protein localization to endoplasmic reticulum	1.90392e-06	0.000408124	0.000367382	DDRGK1/HSPA5/INSIG1/RAB10/RPL12/RPL13/RPL17/RPL23/RPL29/RPL34/RPL36/RPL36A/RPL39/RPL41/RPL8/RPLP0/RPLP1/RPS15/RPS15A/RPS17/RPS21/RPS24/RPS26/RPS28/RPS29/RPS9/RTN4/SEC16A/SEC61G/SEC63/SRP9/UBA52
GO:0070126	mitochondrial translational termination	1.9068e-06	0.000408124	0.000367382	AURKAIP1/CHCHD1/GADD45GIP1/MRPL11/MRPL20/MRPL21/MRPL22/MRPL23/MRPL24/MRPL27/MRPL33/MRPL36/MRPL40/MRPL41/MRPL42/MRPL52/MRPL53/MRPL54/MRPL55/MRPS11/MRPS12/MRPS17/MRPS18C/MRPS24/MRPS33/MRPS34
GO:0006605	protein targeting	3.14356e-06	0.000649633	0.000584782	ACOT2/ACOX1/AP3M1/AP4E1/ATG3/CAT/CDK5R1/CHM/CROT/FBXO7/FBXW7/FYN/GNPTAB/HPS4/HRAS/HSD17B4/HSP90AA1/HSPA5/ITGB2/NDUFA13/PAN3/PDZK1/PEX1/PRKAA1/RAB27A/RHOU/RPL12/RPL13/RPL17/RPL23/RPL29/RPL34/RPL36/RPL36A/RPL39/RPL41/RPL8/RPLP0/RPLP1/RPS15/RPS15A/RPS17/RPS21/RPS24/RPS26/RPS28/RPS29/RPS9/SDCBP/SEC61G/SEC63/SNX16/SORL1/SREBF1/SRP9/SSR1/TIMM10/TIMM17B/TOMM7/TSPO/UBA52/UBE2D2/UBL5/YWHAE/YWHAZ/ZFYVE16
GO:0044248	cellular catabolic process	3.25691e-06	0.000650621	0.000585672	AADAT/ABCD3/ABHD2/ACAA2/ACADM/ACADVL/ACOX1/AGAP3/AGL/AKR1B10/AKR1C3/AKR7A3/ALDH3A2/ALDH4A1/ALDOC/ANAPC11/ANAPC4/AP2B1/APAF1/APOC1/ATG3/ATG4B/ATM/ATP6V1C1/ATP6V1D/BAD/BAX/BBS7/BCAT1/BIRC2/BLVRB/BUB3/CARHSP1/CAT/CBL/CBR3/CD2AP/CD44/CDK5R1/CDK5RAP3/CHMP2A/CNOT7/COMMD1/CROT/CTSB/CTSS/CUL4A/CYP1A1/CYP1B1/CYP39A1/CYP3A5/DBT/DCP2/DDAH1/DDAH2/DDRGK1/DDX5/DFFA/DHX36/DLD/DLST/DNAJB12/DNAJC10/DPEP1/DRD2/DTX…
GO:0000956	nuclear-transcribed mRNA catabolic process	3.40087e-06	0.000657464	0.000591832	ATM/CNOT7/DCP2/DDX5/DHX36/EXOSC1/EXOSC5/LSM2/LSM7/MAGOH/PAN3/RPL12/RPL13/RPL17/RPL23/RPL29/RPL34/RPL36/RPL36A/RPL39/RPL41/RPL8/RPLP0/RPLP1/RPS15/RPS15A/RPS17/RPS21/RPS24/RPS26/RPS28/RPS29/RPS9/SMG1/SSB/THRAP3/TOB1/TTC37/UBA52/UPF2/UPF3A/UPF3B
GO:0051053	negative regulation of DNA metabolic process	3.8301e-06	0.000717305	0.000645699	ATM/BMPR2/BRCA2/DCP2/DFFA/DNAJC2/DONSON/DUSP1/ERCC1/FBXW7/GNL3L/HNRNPA1/MAD2L2/MSH2/NBN/PARP3/PDS5A/POLQ/POT1/RAD17/RAD50/RIF1/SMC3/SMCHD1/STAG2/TERF1/THOC1/TP53BP1/TRIP12/TTF1/ZNF91
GO:0009141	nucleoside triphosphate metabolic process	3.97868e-06	0.000722553	0.000650423	AK1/ALDOC/BAD/CHCHD10/CMPK1/COX5B/COX6A1/COX6B1/COX7B/COX8A/CTPS2/DGUOK/DLD/ENPP3/ENTPD3/FBP1/HIF1A/MLXIPL/MSH2/NDUFA1/NDUFA11/NDUFA12/NDUFA13/NDUFA2/NDUFA3/NDUFA7/NDUFB10/NDUFB11/NDUFB2/NDUFB6/NDUFB7/NDUFB9/NDUFS7/NDUFS8/NFS1/NME1/NME2/NME4/NME6/NUDT1/NUP153/NUP160/NUP210/NUPR1/OGT/OPA1/PFKFB2/PGAM1/PPARA/PRKAA1/RANBP2/RRM2B/SLC25A23/SURF1/TPR/TSPO/TYMS/UQCRH
GO:0010564	regulation of cell cycle process	4.15126e-06	0.000730811	0.000657857	AHCTF1/ANAPC11/ANAPC4/ANLN/APAF1/APP/ATM/AURKAIP1/BAX/BCL2L1/BIRC6/BMI1/BRCA2/BRSK1/BUB3/CBX5/CCND2/CDC25C/CDC42/CDC7/CDK2AP2/CDK5R1/CDK5RAP2/CDK5RAP3/CDK6/CDKN1A/CDKN1B/CDKN1C/CENPE/CENPF/CENPJ/CEP135/CEP152/CEP250/CEP290/CEP57/CHMP2A/CHORDC1/CLASP1/CNOT7/CRLF3/CUL4A/CYP1A1/DDRGK1/DDX3X/DONSON/DRD2/DUSP1/DUX4/E2F1/E2F7/EREG/EZH2/FAP/FBXO7/FBXW7/FOXO4/FZD9/GADD45A/GJC2/GPSM2/HAUS5/HSP90AA1/HYAL1/…
GO:0044265	cellular macromolecule catabolic process	4.26805e-06	0.000730811	0.000657857	AGAP3/ANAPC11/ANAPC4/AP2B1/APAF1/ATM/BAX/BBS7/BIRC2/BUB3/CARHSP1/CBL/CD2AP/CDK5RAP3/CNOT7/COMMD1/CTSB/CTSS/CUL4A/DCP2/DDRGK1/DDX5/DFFA/DHX36/DNAJB12/DNAJC10/DTX3L/E2F1/EDEM1/EDEM3/EPHA4/EXOSC1/EXOSC5/FAM122A/FAP/FBXL3/FBXO11/FBXO22/FBXO38/FBXO7/FBXO9/FBXW7/FOXRED2/GPC1/HIPK2/HM13/HMGB1/HNRNPR/HSP90AA1/HSPA5/HSPBP1/IL33/ISG15/ISG20/KHSRP/KLHL3/LSM2/LSM7/MAD2L1/MAGOH/MAPK14/MARCH7/NEDD8/NUPR1/OGT/P…
GO:0072599	establishment of protein localization to endoplasmic reticulum	6.35686e-06	0.00105824	0.000952599	HSPA5/RAB10/RPL12/RPL13/RPL17/RPL23/RPL29/RPL34/RPL36/RPL36A/RPL39/RPL41/RPL8/RPLP0/RPLP1/RPS15/RPS15A/RPS17/RPS21/RPS24/RPS26/RPS28/RPS29/RPS9/SEC61G/SEC63/SRP9/UBA52
GO:0042773	ATP synthesis coupled electron transport	7.43203e-06	0.00111904	0.00100733	COX5B/COX6A1/COX6B1/COX7B/COX8A/DLD/NDUFA1/NDUFA11/NDUFA12/NDUFA13/NDUFA2/NDUFA3/NDUFA7/NDUFB10/NDUFB11/NDUFB2/NDUFB6/NDUFB7/NDUFB9/NDUFS7/NDUFS8/UQCRH
GO:0042775	mitochondrial ATP synthesis coupled electron transport	7.43203e-06	0.00111904	0.00100733	COX5B/COX6A1/COX6B1/COX7B/COX8A/DLD/NDUFA1/NDUFA11/NDUFA12/NDUFA13/NDUFA2/NDUFA3/NDUFA7/NDUFB10/NDUFB11/NDUFB2/NDUFB6/NDUFB7/NDUFB9/NDUFS7/NDUFS8/UQCRH
GO:0032984	protein-containing complex disassembly	7.45834e-06	0.00111904	0.00100733	AURKAIP1/CHCHD1/CHCHD10/CHMP2A/CKAP2/CLASP1/DSTN/EIF5A2/FRAT2/GADD45GIP1/GSN/HIST3H2A/KIF2A/LIMA1/MAP1LC3A/MAP6D1/MID1IP1/MRPL11/MRPL20/MRPL21/MRPL22/MRPL23/MRPL24/MRPL27/MRPL33/MRPL36/MRPL40/MRPL41/MRPL42/MRPL52/MRPL53/MRPL54/MRPL55/MRPS11/MRPS12/MRPS17/MRPS18C/MRPS24/MRPS33/MRPS34/MTPN/NES/NFE2/NSF/OGFOD1/RPL23/SEMA5A/SH3GL1/SPAST/SPTAN1/SPTBN1/SUPT16H/SYNJ1/TAOK1/TRMT112/VPS4B/ZFAND1
GO:0032543	mitochondrial translation	7.63695e-06	0.00111904	0.00100733	AURKAIP1/CHCHD1/GADD45GIP1/GATC/GFM1/MRPL11/MRPL20/MRPL21/MRPL22/MRPL23/MRPL24/MRPL27/MRPL33/MRPL36/MRPL40/MRPL41/MRPL42/MRPL52/MRPL53/MRPL54/MRPL55/MRPS11/MRPS12/MRPS17/MRPS18C/MRPS24/MRPS33/MRPS34/NDUFA7/QRSL1
GO:0051649	establishment of localization in cell	7.82432e-06	0.00111904	0.00100733	ACAP2/ACOT2/ACOX1/ACTR2/AGFG1/ANK1/AP2B1/AP3M1/AP4E1/APP/ATG3/ATM/BACE1/BAD/BANF1/BAX/BBS7/BCR/BET1/BRSK1/CAT/CBL/CCDC91/CDC42/CDK5R1/CDK5RAP2/CDKN1A/CENPA/CENPE/CENPF/CENPQ/CEP290/CFTR/CHD7/CHM/CHMP2A/CLASP1/CLTCL1/CMTM6/COG3/COG5/COPB1/COPG2/CROT/CTBP2/CYBA/DENND2A/DOCK7/DRD2/DTX3L/DYNLL2/DYNLRB1/E2F1/EDEM1/EEA1/EHD1/FBXL20/FBXO22/FBXO7/FBXW7/FKBP1A/FLNA/FNBP1L/FYN/GAD1/GEMIN6/GNPTAB/GOLGB1/GPS…
GO:0072594	establishment of protein localization to organelle	7.85468e-06	0.00111904	0.00100733	ACOT2/ACOX1/AP3M1/BAD/BAX/BRCA2/CAT/CCT6A/CCT8/CDKN1A/CROT/E2F1/FBXO7/FBXW7/FLNA/GNPTAB/GZMB/HPS4/HSD17B4/HSP90AA1/HSPA5/KPNA3/MAPK14/MBTPS1/NDUFA13/NFKBIA/NUTF2/PEX1/PIK3R1/PKIA/PMAIP1/POT1/PRKAA1/RAB10/RANBP2/RHOU/RPL12/RPL13/RPL17/RPL23/RPL29/RPL34/RPL36/RPL36A/RPL39/RPL41/RPL8/RPLP0/RPLP1/RPS15/RPS15A/RPS17/RPS21/RPS24/RPS26/RPS28/RPS29/RPS9/SEC61G/SEC63/SNX16/SORL1/SREBF1/SRP9/TERF1/TIMM10/T…
GO:0090150	establishment of protein localization to membrane	8.20912e-06	0.00111904	0.00100733	ACSL3/ATG3/BAD/BAX/CDK5R1/CHM/E2F1/FYN/GOLGA4/GZMB/HRAS/HSP90AA1/HSPA5/ITGB2/KRT18/LYPLA1/MACF1/NDUFA13/PDZK1/PMAIP1/RAB10/RPL12/RPL13/RPL17/RPL23/RPL29/RPL34/RPL36/RPL36A/RPL39/RPL41/RPL8/RPLP0/RPLP1/RPS15/RPS15A/RPS17/RPS21/RPS24/RPS26/RPS28/RPS29/RPS9/SDCBP/SEC16A/SEC63/SPTBN1/SRP9/SSR1/TIMM10/UBA52/YWHAE/YWHAZ
GO:0055086	nucleobase-containing small molecule metabolic process	8.24602e-06	0.00111904	0.00100733	AADAT/ACOT2/ACSL3/ACSL5/ACSS2/AK1/ALDOC/APIP/APRT/BAD/CBR4/CHCHD10/CMPK1/COX5B/COX6A1/COX6B1/COX7B/COX8A/CROT/CTPS2/DBI/DGUOK/DLD/DLST/DPAGT1/ELOVL5/ELOVL6/ENPP3/ENPP4/ENTPD3/FAR1/FBP1/GFPT1/GNE/GPAM/GSTZ1/GUCA2A/HIF1A/HSD17B4/HSD17B8/LHPP/MACROD1/ME1/MLXIPL/MSH2/NADSYN1/NAMPT/NANS/NDUFA1/NDUFA11/NDUFA12/NDUFA13/NDUFA2/NDUFA3/NDUFA7/NDUFB10/NDUFB11/NDUFB2/NDUFB6/NDUFB7/NDUFB9/NDUFS7/NDUFS8/NFS1/N…
GO:0007098	centrosome cycle	8.58932e-06	0.00111904	0.00100733	ARL2/BRCA2/BRSK1/CDK5RAP2/CENPJ/CEP135/CEP152/CEP250/CHMP2A/CHORDC1/GADD45A/HAUS5/KAT2B/KIF11/KIF3B/NIN/PARD6A/PCM1/PKD2/PLK1/PLK2/ROCK2/SASS6/UBXN2B/UXT/VPS4B/XPO1
GO:0045047	protein targeting to ER	8.58932e-06	0.00111904	0.00100733	HSPA5/RPL12/RPL13/RPL17/RPL23/RPL29/RPL34/RPL36/RPL36A/RPL39/RPL41/RPL8/RPLP0/RPLP1/RPS15/RPS15A/RPS17/RPS21/RPS24/RPS26/RPS28/RPS29/RPS9/SEC61G/SEC63/SRP9/UBA52
GO:0140053	mitochondrial gene expression	9.01964e-06	0.0011501	0.00103529	AURKAIP1/CHCHD1/CHCHD10/GADD45GIP1/GATC/GFM1/MRPL11/MRPL20/MRPL21/MRPL22/MRPL23/MRPL24/MRPL27/MRPL33/MRPL36/MRPL40/MRPL41/MRPL42/MRPL52/MRPL53/MRPL54/MRPL55/MRPS11/MRPS12/MRPS17/MRPS18C/MRPS24/MRPS33/MRPS34/NDUFA7/PRKAA1/QRSL1/TFAM
GO:0044419	interspecies interaction between organisms	9.39743e-06	0.00117331	0.00105618	ABCE1/AP2B1/AP3M1/ASGR1/BAD/BANF1/BAX/BCL2L1/CBL/CBX5/CCNT1/CCNT2/CD46/CDC25C/CDC42/CENPA/CHD1/CHMP2A/CLDN1/CNOT7/COPB1/CTBP1/CTBP2/CTSB/CUL4A/CXCR4/DDX3X/DDX5/DEFA1B/DEFA5/DEFA6/DEK/DYRK1A/EEA1/EIF4A2/EXOC1/FAM111A/FBLN1/FBXW7/FYN/G3BP2/GADD45GIP1/GFI1/GSN/HIPK2/HMGN2/HNRNPA1/HSPD1/HYAL1/IFITM1/IRF7/ISG15/ISG20/ITGA2/ITGAV/ITGB1/IVNS1ABP/KAT2B/KCTD5/KPNA3/KRT18/LEF1/LGALS1/LYZ/MIR130A/NAPEPLD/NC…
GO:0044403	symbiont process	1.02933e-05	0.00119681	0.00107733	ABCE1/AP2B1/AP3M1/ASGR1/BAD/BANF1/BAX/BCL2L1/CBL/CBX5/CCNT1/CCNT2/CD46/CDC25C/CDC42/CENPA/CHD1/CHMP2A/CLDN1/CNOT7/COPB1/CTBP1/CTBP2/CTSB/CUL4A/CXCR4/DDX3X/DDX5/DEFA1B/DEK/DYRK1A/EEA1/EIF4A2/EXOC1/FAM111A/FBLN1/FBXW7/FYN/G3BP2/GADD45GIP1/GFI1/GSN/HIPK2/HNRNPA1/HSPD1/HYAL1/IFITM1/IRF7/ISG15/ISG20/ITGA2/ITGAV/ITGB1/IVNS1ABP/KAT2B/KCTD5/KPNA3/KRT18/LEF1/LGALS1/MIR130A/NAPEPLD/NCKAP1/NFIA/NFKBIA/NFX1/…
GO:1903829	positive regulation of cellular protein localization	1.04292e-05	0.00119681	0.00107733	ACSL3/AP2B1/BAD/CCT6A/CCT8/CD2AP/CDK5R1/CDK5RAP3/CENPQ/CEP250/CEP290/DDRGK1/DTX3L/E2F1/EDEM1/EIF2AK3/EPB41L2/FBXW7/FLNA/FYN/GNL3/GNL3L/GPSM2/GZMB/HPS4/HRAS/ITGB1/ITGB2/LRP4/MAPK14/MCRS1/NMD3/NUTF2/PARD6A/PCM1/PDCD10/PDZK1/PIK3R1/PLK1/PLS1/PMAIP1/PRKAA1/RANGRF/RHOU/RIOK2/ROCK2/RTN4/SLC35D3/SORBS1/SORL1/SPTBN1/TOMM7/TPR/UBL5/YWHAE/YWHAZ/ZFAND1
GO:0006753	nucleoside phosphate metabolic process	1.07917e-05	0.00119681	0.00107733	AADAT/ACOT2/ACSL3/ACSL5/ACSS2/AK1/ALDOC/APRT/BAD/CBR4/CHCHD10/CMPK1/COX5B/COX6A1/COX6B1/COX7B/COX8A/CROT/CTPS2/DBI/DGUOK/DLD/DLST/ELOVL5/ELOVL6/ENPP3/ENTPD3/FAR1/FBP1/GPAM/GSTZ1/GUCA2A/HIF1A/HSD17B4/HSD17B8/LHPP/ME1/MLXIPL/MSH2/NADSYN1/NAMPT/NDUFA1/NDUFA11/NDUFA12/NDUFA13/NDUFA2/NDUFA3/NDUFA7/NDUFB10/NDUFB11/NDUFB2/NDUFB6/NDUFB7/NDUFB9/NDUFS7/NDUFS8/NFS1/NME1/NME2/NME4/NME6/NOX1/NTHL1/NUDT1/NUDT3…
GO:1901575	organic substance catabolic process	1.0837e-05	0.00119681	0.00107733	AADAT/ABCD3/ABHD2/ACAA2/ACADM/ACADVL/ACOX1/AGAP3/AGL/AKR1B10/AKR1C3/AKR7A3/ALDH1A1/ALDH3A2/ALDH4A1/ALDOC/ANAPC11/ANAPC4/AP2B1/APAF1/APOC1/ATG4B/ATM/AZIN1/BAD/BANP/BAX/BBS7/BCAT1/BIRC2/BLVRB/BUB3/C4BPA/CARHSP1/CBL/CBR3/CD2AP/CD44/CDK5RAP3/CDKN1B/CEACAM1/CNOT7/COMMD1/CROT/CTSB/CTSS/CUL4A/CYP1A1/CYP1B1/CYP27A1/CYP39A1/CYP3A5/DBT/DCP2/DDAH1/DDAH2/DDRGK1/DDX5/DFFA/DHX36/DLD/DLST/DNAJB12/DNAJC10/DTX3L/…
GO:0009057	macromolecule catabolic process	1.09447e-05	0.00119681	0.00107733	AGAP3/AGL/ANAPC11/ANAPC4/AP2B1/APAF1/ATG4B/ATM/AZIN1/BANP/BAX/BBS7/BIRC2/BUB3/C4BPA/CARHSP1/CBL/CD2AP/CD44/CDK5RAP3/CDKN1B/CEACAM1/CNOT7/COMMD1/CTSB/CTSS/CUL4A/DCP2/DDRGK1/DDX5/DFFA/DHX36/DNAJB12/DNAJC10/DTX3L/E2F1/EDEM1/EDEM3/EPHA4/EXOSC1/EXOSC5/FAM122A/FAP/FBXL20/FBXL3/FBXO11/FBXO22/FBXO38/FBXO7/FBXO9/FBXW7/FLNA/FOXRED2/FYN/GPC1/HIPK2/HM13/HMGB1/HNRNPR/HSP90AA1/HSPA5/HSPBP1/HYAL1/IDUA/IL33/ISG1…
GO:0010257	NADH dehydrogenase complex assembly	1.11272e-05	0.00119681	0.00107733	ECSIT/NDUFA1/NDUFA11/NDUFA12/NDUFA13/NDUFA2/NDUFA3/NDUFA7/NDUFAF3/NDUFB10/NDUFB11/NDUFB2/NDUFB6/NDUFB7/NDUFB9/NDUFS7/NDUFS8
GO:0032981	mitochondrial respiratory chain complex I assembly	1.11272e-05	0.00119681	0.00107733	ECSIT/NDUFA1/NDUFA11/NDUFA12/NDUFA13/NDUFA2/NDUFA3/NDUFA7/NDUFAF3/NDUFB10/NDUFB11/NDUFB2/NDUFB6/NDUFB7/NDUFB9/NDUFS7/NDUFS8
GO:0044770	cell cycle phase transition	1.11833e-05	0.00119681	0.00107733	ABCB1/ANAPC11/ANAPC4/ANLN/APP/ARPP19/ATM/BAX/BCAT1/BRSK1/BUB3/CCND2/CCNE2/CCNY/CDC25C/CDC7/CDK2AP2/CDK5RAP2/CDK5RAP3/CDK6/CDKN1A/CDKN1B/CDKN1C/CENPE/CENPF/CENPJ/CEP135/CEP152/CEP250/CEP290/CEP57/CHMP2A/CKS2/CLASP1/CNOT7/CRLF3/CUL4A/CYP1A1/DDRGK1/DDX3X/DONSON/DUSP1/E2F1/E2F7/EZH2/FBXO7/FBXW7/FOXO4/GADD45A/GFI1/GJC2/HAUS5/HSP90AA1/HYAL1/ID2/ITGB1/MAD2L1/MAD2L2/MAX/MCM7/MTBP/MUC1/NAE1/NBN/NES/PCM1/P…
GO:0031023	microtubule organizing center organization	1.15917e-05	0.00121875	0.00109709	ARL2/BRCA2/BRSK1/CDK5RAP2/CENPJ/CEP135/CEP152/CEP250/CHMP2A/CHORDC1/CLASP1/GADD45A/HAUS5/KAT2B/KIF11/KIF3B/NIN/PARD6A/PCM1/PKD2/PLK1/PLK2/ROCK2/SASS6/UBXN2B/UXT/VPS4B/XPO1
GO:0019083	viral transcription	1.31816e-05	0.00134008	0.00120631	CCNT1/CCNT2/CHD1/LEF1/NUP153/NUP160/NUP210/POLR2B/POLR2F/POLR2I/POLR2J/POLR2L/RANBP2/RPL12/RPL13/RPL17/RPL23/RPL29/RPL34/RPL36/RPL36A/RPL39/RPL41/RPL8/RPLP0/RPLP1/RPS15/RPS15A/RPS17/RPS21/RPS24/RPS26/RPS28/RPS29/RPS9/RRP1B/TARBP2/TPR/UBA52
GO:0006612	protein targeting to membrane	1.31929e-05	0.00134008	0.00120631	ATG3/CDK5R1/CHM/FYN/HRAS/HSPA5/ITGB2/PDZK1/RPL12/RPL13/RPL17/RPL23/RPL29/RPL34/RPL36/RPL36A/RPL39/RPL41/RPL8/RPLP0/RPLP1/RPS15/RPS15A/RPS17/RPS21/RPS24/RPS26/RPS28/RPS29/RPS9/SDCBP/SEC63/SRP9/SSR1/UBA52
GO:0007017	microtubule-based process	1.55253e-05	0.00155072	0.00139591	ACTR2/AP3M1/APP/ARL2/BCCIP/BRCA2/BRSK1/CDC42/CDK2AP2/CDK5R1/CDK5RAP2/CDKN1B/CENPA/CENPE/CENPJ/CEP135/CEP152/CEP250/CEP57/CHMP2A/CHORDC1/CKAP2/CLASP1/DNAL4/DOCK7/DYNLL2/DYNLRB1/DYRK1A/EML2/FLNA/GADD45A/GPSM2/HAUS5/HIF1A/ICK/IFT172/IFT74/KAT2B/KIF11/KIF2A/KIF3B/KTN1/MACF1/MAD2L1/MAP6D1/MID1IP1/MKKS/MYH9/NIN/NPHP3/OPA1/PARD6A/PARP3/PCM1/PEX1/PIBF1/PKD2/PLA2G3/PLK1/PLK2/PRKAA1/PURA/RAB6A/RAC1/RANGRF/…
GO:0006613	cotranslational protein targeting to membrane	1.74734e-05	0.00171669	0.00154532	RPL12/RPL13/RPL17/RPL23/RPL29/RPL34/RPL36/RPL36A/RPL39/RPL41/RPL8/RPLP0/RPLP1/RPS15/RPS15A/RPS17/RPS21/RPS24/RPS26/RPS28/RPS29/RPS9/SEC63/SRP9/SSR1/UBA52
GO:0000184	nuclear-transcribed mRNA catabolic process, nonsense-mediated decay	2.16924e-05	0.00209682	0.0018875	DCP2/MAGOH/RPL12/RPL13/RPL17/RPL23/RPL29/RPL34/RPL36/RPL36A/RPL39/RPL41/RPL8/RPLP0/RPLP1/RPS15/RPS15A/RPS17/RPS21/RPS24/RPS26/RPS28/RPS29/RPS9/SMG1/UBA52/UPF2/UPF3A/UPF3B
GO:0006397	mRNA processing	2.54697e-05	0.00242286	0.00218099	APP/AQR/ARL6IP4/CCNT1/CSTF1/CSTF3/DDX17/DDX5/DHX15/DHX36/DYRK1A/GEMIN6/GTF2H2/GTF2H5/HNRNPA1/HNRNPA2B1/HNRNPR/HNRNPUL1/ISY1/KHSRP/LSM2/LSM7/MAGOH/MBNL1/MBNL2/NUDT21/PABPC1L/PABPN1/PAN3/PAPOLA/PCF11/PNN/POLR2B/POLR2F/POLR2I/POLR2J/POLR2L/PQBP1/PRDX6/PRPF18/PRPF38B/PRPF4B/PRPF8/PTBP2/QKI/RBBP6/RBM25/RBM26/RRP1B/SCNM1/SF3A3/SF3B1/SNRNP35/SNRNP48/SNRPB2/SNRPC/SNRPD2/SNRPD3/SNRPF/SON/SRPK2/THOC1/THRAP…
GO:0043484	regulation of RNA splicing	2.61043e-05	0.00242547	0.00218334	CLK1/CLK4/DDX17/DDX5/DYRK1A/HNRNPA1/HNRNPA2B1/MAGOH/MBNL1/MBNL2/PIK3R1/PQBP1/PRDX6/PTBP2/RBM25/RPS26/RRP1B/SON/SRPK2/THRAP3/TIA1/U2AF2/YTHDC1/ZNF326
GO:0009259	ribonucleotide metabolic process	2.63066e-05	0.00242547	0.00218334	AADAT/ACOT2/ACSL3/ACSL5/ACSS2/AK1/ALDOC/APRT/BAD/CBR4/CHCHD10/CMPK1/COX5B/COX6A1/COX6B1/COX7B/COX8A/CROT/CTPS2/DBI/DLD/DLST/ELOVL5/ELOVL6/ENPP3/FAR1/FBP1/GSTZ1/HIF1A/HSD17B4/HSD17B8/MLXIPL/MSH2/NDUFA1/NDUFA11/NDUFA12/NDUFA13/NDUFA2/NDUFA3/NDUFA7/NDUFB10/NDUFB11/NDUFB2/NDUFB6/NDUFB7/NDUFB9/NDUFS7/NDUFS8/NFS1/NME1/NME2/NME4/NME6/NUP153/NUP160/NUP210/NUPR1/OGT/OPA1/PDE8A/PDE9A/PDK4/PFKFB2/PGAM1/PMVK…
GO:0009117	nucleotide metabolic process	2.68375e-05	0.00243693	0.00219365	AADAT/ACOT2/ACSL3/ACSL5/ACSS2/AK1/ALDOC/APRT/BAD/CBR4/CHCHD10/CMPK1/COX5B/COX6A1/COX6B1/COX7B/COX8A/CROT/CTPS2/DBI/DGUOK/DLD/DLST/ELOVL5/ELOVL6/ENPP3/FAR1/FBP1/GPAM/GSTZ1/GUCA2A/HIF1A/HSD17B4/HSD17B8/ME1/MLXIPL/MSH2/NADSYN1/NAMPT/NDUFA1/NDUFA11/NDUFA12/NDUFA13/NDUFA2/NDUFA3/NDUFA7/NDUFB10/NDUFB11/NDUFB2/NDUFB6/NDUFB7/NDUFB9/NDUFS7/NDUFS8/NFS1/NME1/NME2/NME4/NME6/NOX1/NTHL1/NUDT1/NUDT3/NUP153/NUP1…
GO:0072657	protein localization to membrane	2.74893e-05	0.00245885	0.00221339	ACSL3/ANK1/AP2B1/ATG3/BAD/BAX/BCL2L1/CDK5R1/CHM/CRB3/DENND4C/E2F1/EFR3A/EPB41L3/FCHO2/FLNA/FYN/FZD9/GOLGA4/GSN/GZMB/HRAS/HSP90AA1/HSPA5/ITGB1/ITGB2/KRT18/LRP4/LYPLA1/MACF1/MYADM/NDUFA13/PDZK1/PICALM/PIK3R1/PKP3/PLS1/PMAIP1/PPP2R5A/PTCH1/RAB10/RAB13/RAB32/RABEP1/RANGRF/RAP2A/RAPGEF2/ROCK2/RPL12/RPL13/RPL17/RPL23/RPL29/RPL34/RPL36/RPL36A/RPL39/RPL41/RPL8/RPLP0/RPLP1/RPS15/RPS15A/RPS17/RPS21/RPS24/R…
GO:0009150	purine ribonucleotide metabolic process	2.8534e-05	0.00251169	0.00226096	AADAT/ACOT2/ACSL3/ACSL5/ACSS2/AK1/ALDOC/APRT/BAD/CBR4/CHCHD10/COX5B/COX6A1/COX6B1/COX7B/COX8A/CROT/DBI/DLD/DLST/ELOVL5/ELOVL6/ENPP3/FAR1/FBP1/GSTZ1/HIF1A/HSD17B4/HSD17B8/MLXIPL/MSH2/NDUFA1/NDUFA11/NDUFA12/NDUFA13/NDUFA2/NDUFA3/NDUFA7/NDUFB10/NDUFB11/NDUFB2/NDUFB6/NDUFB7/NDUFB9/NDUFS7/NDUFS8/NFS1/NME1/NME2/NME4/NME6/NUP153/NUP160/NUP210/NUPR1/OGT/OPA1/PDE8A/PDE9A/PDK4/PFKFB2/PGAM1/PMVK/PPARA/PPAT/…
GO:0006614	SRP-dependent cotranslational protein targeting to membrane	2.89182e-05	0.00251169	0.00226096	RPL12/RPL13/RPL17/RPL23/RPL29/RPL34/RPL36/RPL36A/RPL39/RPL41/RPL8/RPLP0/RPLP1/RPS15/RPS15A/RPS17/RPS21/RPS24/RPS26/RPS28/RPS29/RPS9/SEC63/SRP9/UBA52
GO:0019693	ribose phosphate metabolic process	3.07505e-05	0.00263268	0.00236987	AADAT/ACOT2/ACSL3/ACSL5/ACSS2/AK1/ALDOC/APRT/BAD/CBR4/CHCHD10/CMPK1/COX5B/COX6A1/COX6B1/COX7B/COX8A/CROT/CTPS2/DBI/DLD/DLST/ELOVL5/ELOVL6/ENPP3/FAR1/FBP1/GSTZ1/HIF1A/HSD17B4/HSD17B8/MLXIPL/MSH2/NDUFA1/NDUFA11/NDUFA12/NDUFA13/NDUFA2/NDUFA3/NDUFA7/NDUFB10/NDUFB11/NDUFB2/NDUFB6/NDUFB7/NDUFB9/NDUFS7/NDUFS8/NFS1/NME1/NME2/NME4/NME6/NUP153/NUP160/NUP210/NUPR1/OGT/OPA1/PDE8A/PDE9A/PDK4/PFKFB2/PGAM1/PGLS…
GO:0009144	purine nucleoside triphosphate metabolic process	3.17467e-05	0.00267969	0.00241218	AK1/ALDOC/BAD/CHCHD10/COX5B/COX6A1/COX6B1/COX7B/COX8A/DGUOK/DLD/ENPP3/FBP1/HIF1A/MLXIPL/MSH2/NDUFA1/NDUFA11/NDUFA12/NDUFA13/NDUFA2/NDUFA3/NDUFA7/NDUFB10/NDUFB11/NDUFB2/NDUFB6/NDUFB7/NDUFB9/NDUFS7/NDUFS8/NFS1/NME1/NME2/NME4/NME6/NUDT1/NUP153/NUP160/NUP210/NUPR1/OGT/OPA1/PFKFB2/PGAM1/PPARA/PRKAA1/RANBP2/SLC25A23/SURF1/TPR/TSPO/UQCRH
GO:0019080	viral gene expression	3.39546e-05	0.00282625	0.00254411	CCNT1/CCNT2/CHD1/LEF1/NUP153/NUP160/NUP210/POLR2B/POLR2F/POLR2I/POLR2J/POLR2L/RANBP2/RPL12/RPL13/RPL17/RPL23/RPL29/RPL34/RPL36/RPL36A/RPL39/RPL41/RPL8/RPLP0/RPLP1/RPS15/RPS15A/RPS17/RPS21/RPS24/RPS26/RPS28/RPS29/RPS9/RRP1B/SSB/TARBP2/TPR/UBA52
GO:0006120	mitochondrial electron transport, NADH to ubiquinone	3.53795e-05	0.00290451	0.00261456	DLD/NDUFA1/NDUFA11/NDUFA12/NDUFA13/NDUFA2/NDUFA3/NDUFA7/NDUFB10/NDUFB11/NDUFB2/NDUFB6/NDUFB7/NDUFB9/NDUFS7/NDUFS8
GO:0045787	positive regulation of cell cycle	3.65657e-05	0.00296132	0.0026657	APP/ATM/BAX/BRCA2/CCND2/CCNT1/CCNT2/CCNY/CCPG1/CDC25C/CDC42/CDC7/CDK5R1/CDKN1A/CDKN1B/CENPJ/CKS2/CNOT7/CRLF3/CUL4A/CYP1A1/DDRGK1/DDX3X/DRD2/DYNLT3/E2F1/E2F7/EREG/EZH2/FAP/FOXO4/FZD9/GADD45A/GDPD5/GPSM2/HYAL1/ID2/KIF3B/MAD2L1/MIF/MLXIPL/MSX2/MTBP/MUC1/PCNA/PHIP/PKD2/PLAGL1/PLK2/PTPN11/ROCK2/RPL23/RPS15A/SMOC2/SOX15/SPAST/SRPK2/TGFA/TGFB2/THOC1/TPR/UBE2C/UBE2E2/UBXN2B/VPS4B
GO:0070507	regulation of microtubule cytoskeleton organization	3.81838e-05	0.00305114	0.00274655	ARL2/CDK2AP2/CDK5R1/CDK5RAP2/CDKN1B/CENPJ/CEP250/CHMP2A/CHORDC1/CKAP2/CLASP1/DYRK1A/EML2/GPSM2/KAT2B/KIF11/MAP6D1/MID1IP1/NIN/PARP3/PLK1/PLK2/PRKAA1/RAC1/RANGRF/ROCK2/SENP6/SMC3/SPAST/STAG2/TAOK1/TPR/UBXN2B/VPS4B/XPO1
GO:0006403	RNA localization	3.87037e-05	0.00305199	0.00274732	AGFG1/AHCTF1/ATM/CCT6A/CCT8/DCP2/DHX36/EIF5A2/G3BP2/HNRNPA1/HNRNPA2B1/KHSRP/MAGOH/NHP2/NMD3/NOP10/NUP153/NUP160/NUP210/NUTF2/PABPN1/PURA/QKI/RANBP2/RIOK2/RPS15/SMG1/SSB/TERF1/TGFBR2/THOC1/TPR/U2AF2/UPF2/UPF3A/UPF3B/XPO1/XPO7/XPOT/YTHDC1
GO:0006163	purine nucleotide metabolic process	4.22639e-05	0.00328945	0.00296107	AADAT/ACOT2/ACSL3/ACSL5/ACSS2/AK1/ALDOC/APRT/BAD/CBR4/CHCHD10/COX5B/COX6A1/COX6B1/COX7B/COX8A/CROT/DBI/DGUOK/DLD/DLST/ELOVL5/ELOVL6/ENPP3/FAR1/FBP1/GSTZ1/GUCA2A/HIF1A/HSD17B4/HSD17B8/MLXIPL/MSH2/NDUFA1/NDUFA11/NDUFA12/NDUFA13/NDUFA2/NDUFA3/NDUFA7/NDUFB10/NDUFB11/NDUFB2/NDUFB6/NDUFB7/NDUFB9/NDUFS7/NDUFS8/NFS1/NME1/NME2/NME4/NME6/NUDT1/NUP153/NUP160/NUP210/NUPR1/OGT/OPA1/PDE8A/PDE9A/PDK4/PFKFB2/PGA…
GO:0051301	cell division	4.30499e-05	0.00330767	0.00297747	ACTR2/AHCTF1/AKNA/ANAPC11/ANAPC4/ANLN/ANXA11/ARPP19/BCL2L1/BIRC6/BRCA2/BUB3/CAT/CCND2/CCNE2/CCNG1/CCNT1/CCNT2/CCNY/CD2AP/CDC14A/CDC25C/CDC42/CDC7/CDK2AP2/CDK6/CENPA/CENPE/CENPF/CENPJ/CHMP2A/CKAP2/CKS2/CLASP1/DLL1/DOCK7/DRD2/DYNLT3/E2F7/EPB41L2/EREG/GNL3/GPSM2/HAUS5/HELLS/KIF11/KIF2A/KIF3B/MAD2L1/MAD2L2/MDK/MYH9/NEDD9/NEK1/PARD6A/PDS5A/PIK3R4/PLK1/PPP2R2D/PTCH1/PTTG1/RAB10/RASA1/RCC1/REEP4/SMC2/SM…
GO:0009199	ribonucleoside triphosphate metabolic process	4.65071e-05	0.00348729	0.00313916	AK1/ALDOC/BAD/CHCHD10/COX5B/COX6A1/COX6B1/COX7B/COX8A/CTPS2/DLD/ENPP3/FBP1/HIF1A/MLXIPL/MSH2/NDUFA1/NDUFA11/NDUFA12/NDUFA13/NDUFA2/NDUFA3/NDUFA7/NDUFB10/NDUFB11/NDUFB2/NDUFB6/NDUFB7/NDUFB9/NDUFS7/NDUFS8/NFS1/NME1/NME2/NME4/NME6/NUP153/NUP160/NUP210/NUPR1/OGT/OPA1/PFKFB2/PGAM1/PPARA/PRKAA1/RANBP2/SLC25A23/SURF1/TPR/TSPO/UQCRH
GO:0120031	plasma membrane bounded cell projection assembly	4.65514e-05	0.00348729	0.00313916	ABCC4/ABLIM1/ACTR2/AHI1/ANLN/ANO6/ARHGEF6/ARL13B/ASAP1/ATG3/ATMIN/ATP6V1D/B9D2/BBS7/CCDC28B/CD2AP/CDC42/CDC42EP5/CDH13/CDK5RAP2/CENPJ/CEP135/CEP152/CEP250/CEP290/CEP57/CLASP1/DEF8/DYNLL2/DYNLRB1/EHD1/EVL/FAM161A/FGD3/FGD6/FLNA/FNBP1L/GSN/HAUS5/HRAS/HSP90AA1/ICK/IFT172/IFT74/ITGA6/ITGB1/KIF3B/MKKS/MYO10/MYO1A/NCKAP1/NEK1/NPHP3/NRP1/PCM1/PIBF1/PLA2G3/PLK1/PTPRO/RAC1/RAP2A/RAPGEF2/SCLT1/SDCBP/SPAG1/…
GO:0000375	RNA splicing, via transesterification reactions	4.83473e-05	0.0035771	0.00322001	AQR/CSTF1/CSTF3/DDX17/DDX5/DHX15/DYRK1A/GEMIN6/HNRNPA1/HNRNPA2B1/HNRNPR/HNRNPUL1/ISY1/KHSRP/LSM2/LSM7/MAGOH/NUDT21/PABPN1/PAPOLA/PCF11/PNN/POLR2B/POLR2F/POLR2I/POLR2J/POLR2L/PQBP1/PRDX6/PRPF4B/PRPF8/PTBP2/RBM25/SCNM1/SF3A3/SF3B1/SNRNP35/SNRNP48/SNRPB2/SNRPC/SNRPD2/SNRPD3/SNRPF/SON/SRPK2/THRAP3/TIA1/TXNL4A/U2AF2/UPF3B/YTHDC1/ZMAT2/ZMAT5
GO:0051640	organelle localization	5.28507e-05	0.00386261	0.00347702	ACTR2/AHI1/AP3M1/ATM/B9D2/BACE1/BBS7/BET1/BRSK1/CBL/CDC42/CDK5RAP2/CENPA/CENPE/CENPF/CENPJ/CENPQ/CEP135/CEP152/CEP250/CEP290/CEP57/CFTR/CHMP2A/CLASP1/CTBP2/DEF8/DOCK7/DRD2/FBXL20/FNBP1L/GPSM2/HAUS5/HIF1A/HSP90AA1/KIF3B/MAD2L1/MCFD2/MKKS/MSTO1/MUL1/MYH9/MYO1A/NIN/NMD3/NSF/OPA1/PABPC1L/PCM1/PDCD10/PEX1/PIBF1/PLA2G3/PLK1/PREPL/RAB27A/RAB6A/RANBP2/RHOT1/RIOK2/RPS15/S100A13/SCLT1/SEC16A/SEC23IP/SEC24D…
GO:0051052	regulation of DNA metabolic process	5.72875e-05	0.00413644	0.00372351	ACTR2/ANXA3/APAF1/ATM/BAX/BMPR2/BRCA2/CCT6A/CCT8/CDC7/CDKN1A/CUL4A/DCP2/DEK/DFFA/DHX36/DNAJC2/DONSON/DTX3L/DUSP1/E2F7/ERCC1/EREG/ESCO1/FBXW7/GNL3/GNL3L/HMGB1/HNRNPA1/HNRNPA2B1/HRAS/HSP90AA1/ID3/MAD2L2/MAP2K4/MGMT/MSH2/NBN/NPAS2/OTUD4/PARM1/PARP3/PCNA/PDS5A/POLQ/POT1/RAC1/RAD17/RAD50/RBBP6/RIF1/SMARCAD1/SMC3/SMCHD1/SMG1/SMOC2/STAG2/TERF1/TFRC/THOC1/TP53BP1/TRIP12/TTF1/USP1/ZNF91
GO:0051276	chromosome organization	5.89841e-05	0.00420824	0.00378814	ARID4A/ARID4B/ASCC3/ASF1A/ATM/BANP/BAZ1A/BMI1/BPTF/BRCA2/BUB3/CABIN1/CBX7/CCNE2/CCT6A/CCT8/CDK5RAP2/CENPA/CENPE/CENPF/CENPK/CENPM/CENPQ/CHD1/CHD7/CHD9/CHMP2A/COPS2/CTBP1/CUL4A/DCP2/DDB2/DDX3X/DEK/DERPC/DHX36/DNAJC2/DR1/DTX3L/DUSP1/ELP3/EP400/EPC2/ERCC1/EZH2/FBXW7/GAR1/GATAD1/GFI1/GNL3/GNL3L/GPX4/GTF2H2/GTF2H5/H1FX/HDAC9/HELLS/HIRIP3/HIST1H1C/HIST1H3F/HIST1H3G/HIST1H4C/HIST1H4K/HIST3H2A/HLTF/HMGB1…
GO:0045184	establishment of protein localization	6.09333e-05	0.0042641	0.00383843	ACOT2/ACOX1/ACSL3/AGFG1/AHCTF1/ANG/ANXA1/ANXA4/AP3M1/AP4E1/ARFGEF1/ARL17B/ARL2/ARRDC4/ATG3/ATG4B/ATP6V1C1/ATP6V1D/ATP6V1F/BAD/BAX/BBS7/BCR/BET1/BRCA2/CAT/CCDC91/CCT6A/CCT8/CD2AP/CDK5R1/CDKN1A/CENPF/CENPJ/CEP135/CEP290/CFTR/CHM/CHMP2A/CLTCL1/CMTM6/COG3/COG5/COMMD1/COPB1/COPG2/CROT/CYB5R4/DENND2A/DENND4C/DGKD/DHX36/DRD2/DTX3L/E2F1/EDEM1/EHD1/EIF5A2/EPB41L5/EXOC1/EXOC8/FBXO7/FBXW7/FLNA/FRMD4A/FYN/GA…
GO:0009205	purine ribonucleoside triphosphate metabolic process	6.11902e-05	0.0042641	0.00383843	AK1/ALDOC/BAD/CHCHD10/COX5B/COX6A1/COX6B1/COX7B/COX8A/DLD/ENPP3/FBP1/HIF1A/MLXIPL/MSH2/NDUFA1/NDUFA11/NDUFA12/NDUFA13/NDUFA2/NDUFA3/NDUFA7/NDUFB10/NDUFB11/NDUFB2/NDUFB6/NDUFB7/NDUFB9/NDUFS7/NDUFS8/NFS1/NME1/NME2/NME4/NME6/NUP153/NUP160/NUP210/NUPR1/OGT/OPA1/PFKFB2/PGAM1/PPARA/PRKAA1/RANBP2/SLC25A23/SURF1/TPR/TSPO/UQCRH
GO:0000377	RNA splicing, via transesterification reactions with bulged adenosine as nucleophile	6.34907e-05	0.00427594	0.00384909	AQR/CSTF1/CSTF3/DDX17/DDX5/DHX15/DYRK1A/GEMIN6/HNRNPA1/HNRNPA2B1/HNRNPR/HNRNPUL1/ISY1/LSM2/LSM7/MAGOH/NUDT21/PABPN1/PAPOLA/PCF11/PNN/POLR2B/POLR2F/POLR2I/POLR2J/POLR2L/PQBP1/PRDX6/PRPF4B/PRPF8/PTBP2/RBM25/SCNM1/SF3A3/SF3B1/SNRNP35/SNRNP48/SNRPB2/SNRPC/SNRPD2/SNRPD3/SNRPF/SON/SRPK2/THRAP3/TIA1/TXNL4A/U2AF2/UPF3B/YTHDC1/ZMAT2/ZMAT5
GO:0000398	mRNA splicing, via spliceosome	6.34907e-05	0.00427594	0.00384909	AQR/CSTF1/CSTF3/DDX17/DDX5/DHX15/DYRK1A/GEMIN6/HNRNPA1/HNRNPA2B1/HNRNPR/HNRNPUL1/ISY1/LSM2/LSM7/MAGOH/NUDT21/PABPN1/PAPOLA/PCF11/PNN/POLR2B/POLR2F/POLR2I/POLR2J/POLR2L/PQBP1/PRDX6/PRPF4B/PRPF8/PTBP2/RBM25/SCNM1/SF3A3/SF3B1/SNRNP35/SNRNP48/SNRPB2/SNRPC/SNRPD2/SNRPD3/SNRPF/SON/SRPK2/THRAP3/TIA1/TXNL4A/U2AF2/UPF3B/YTHDC1/ZMAT2/ZMAT5
GO:0006281	DNA repair	6.3952e-05	0.00427594	0.00384909	ACTR2/AQR/ASCC3/ASF1A/ATM/BCCIP/BRCA2/COPS2/CUL4A/DDB2/DEK/DTX3L/EPC2/ERCC1/ERCC5/GADD45A/GTF2H2/GTF2H5/HERC2/HIST1H4C/HIST1H4K/HIST3H2A/HMGB1/INO80C/INO80E/ISG15/ISY1/MAD2L2/MCRS1/MGMT/MSH2/NBN/NPAS2/NTHL1/NUDT1/PARP3/PCNA/PIAS4/PMS2/POLQ/POLR2B/POLR2F/POLR2I/POLR2J/POLR2L/PSMD14/PTTG1/RAD17/RAD50/RAD54B/RBX1/REV3L/RFC1/RIF1/RNASEH2A/RNF138/RPA3/RPA4/RRM2B/SHPRH/SLC30A9/SMARCAD1/SMC3/SMC6/SMCHD1…
GO:0072521	purine-containing compound metabolic process	6.49168e-05	0.00427594	0.00384909	AADAT/ACOT2/ACSL3/ACSL5/ACSS2/AK1/ALDOC/APIP/APRT/BAD/CBR4/CHCHD10/COX5B/COX6A1/COX6B1/COX7B/COX8A/CROT/DBI/DGUOK/DLD/DLST/ELOVL5/ELOVL6/ENPP3/ENPP4/FAR1/FBP1/GSTZ1/GUCA2A/HIF1A/HSD17B4/HSD17B8/MACROD1/MLXIPL/MSH2/NDUFA1/NDUFA11/NDUFA12/NDUFA13/NDUFA2/NDUFA3/NDUFA7/NDUFB10/NDUFB11/NDUFB2/NDUFB6/NDUFB7/NDUFB9/NDUFS7/NDUFS8/NFS1/NME1/NME2/NME4/NME6/NUDT1/NUP153/NUP160/NUP210/NUPR1/OGT/OPA1/PDE8A/PD…
GO:0022904	respiratory electron transport chain	6.49275e-05	0.00427594	0.00384909	COX5B/COX6A1/COX6B1/COX7B/COX8A/DLD/ETFB/NDUFA1/NDUFA11/NDUFA12/NDUFA13/NDUFA2/NDUFA3/NDUFA7/NDUFB10/NDUFB11/NDUFB2/NDUFB6/NDUFB7/NDUFB9/NDUFS7/NDUFS8/UQCRH
GO:0022411	cellular component disassembly	6.74149e-05	0.0043915	0.00395311	APAF1/AURKAIP1/BAX/CD44/CDK5RAP3/CHCHD1/CHCHD10/CHMP2A/CKAP2/CLASP1/CTSS/DFFA/DSTN/EIF5A2/EPHA4/ETS1/EXOC8/FAP/FBXO7/FBXW7/FRAT2/GADD45GIP1/GSN/HIF1A/HIST3H2A/HMGB1/KIF2A/LIMA1/MAP1LC3A/MAP6D1/MID1IP1/MRPL11/MRPL20/MRPL21/MRPL22/MRPL23/MRPL24/MRPL27/MRPL33/MRPL36/MRPL40/MRPL41/MRPL42/MRPL52/MRPL53/MRPL54/MRPL55/MRPS11/MRPS12/MRPS17/MRPS18C/MRPS24/MRPS33/MRPS34/MTPN/MUL1/NES/NFE2/NOXO1/NSF/OGFOD1/…
GO:0030031	cell projection assembly	7.51339e-05	0.0048326	0.00435018	ABCC4/ABLIM1/ACTR2/AHI1/ANLN/ANO6/ARHGEF6/ARL13B/ASAP1/ATG3/ATMIN/ATP6V1D/B9D2/BBS7/CCDC28B/CD2AP/CDC42/CDC42EP5/CDH13/CDK5RAP2/CENPJ/CEP135/CEP152/CEP250/CEP290/CEP57/CLASP1/DEF8/DYNLL2/DYNLRB1/EHD1/EVL/FAM161A/FGD3/FGD6/FLNA/FNBP1L/GSN/HAUS5/HRAS/HSP90AA1/ICK/IFT172/IFT74/ITGA6/ITGB1/KIF3B/MKKS/MYO10/MYO1A/NCKAP1/NEK1/NPHP3/NRP1/PCM1/PIBF1/PLA2G3/PLK1/PTPRO/RAC1/RAP2A/RAPGEF2/SCLT1/SDCBP/SPAG1/…
GO:0010948	negative regulation of cell cycle process	7.57992e-05	0.0048326	0.00435018	APAF1/ATM/AURKAIP1/BAX/BMI1/BRSK1/CBX5/CDC25C/CDC7/CDK2AP2/CDK5RAP2/CDK5RAP3/CDK6/CDKN1A/CDKN1B/CENPF/CHMP2A/CNOT7/DONSON/DUSP1/DUX4/E2F1/E2F7/EZH2/FBXO7/FBXW7/FOXO4/FZD9/GADD45A/GJC2/KAT2B/MAD2L1/MAD2L2/MAX/MIF/MLXIPL/MTBP/MUC1/NAE1/NBN/NME6/PCNA/PKD2/PLAGL1/PLK1/PLK2/PRKAR1A/PSMB10/PSMC6/PSMD14/RBX1/RPL23/SMC3/STAG2/SUZ12/TAOK1/TERF1/TPR/UXT
GO:0007346	regulation of mitotic cell cycle	7.81782e-05	0.00493181	0.00443948	ANAPC11/ANAPC4/ANLN/APP/ATM/AURKAIP1/BAX/BCL2L1/BRCA2/BRSK1/BUB3/CCND2/CDC25C/CDC7/CDK2AP2/CDK5RAP2/CDK5RAP3/CDK6/CDKN1A/CDKN1B/CDKN1C/CENPE/CENPF/CENPJ/CEP135/CEP152/CEP250/CEP290/CEP57/CHMP2A/CLASP1/CNOT7/CUL4A/CYP1A1/DDX3X/DONSON/DUSP1/DYNLT3/E2F1/E2F7/EREG/EZH2/FAP/FBXO7/FOXO4/GADD45A/GADD45GIP1/GJC2/GPSM2/HAUS5/HRAS/HSP90AA1/HYAL1/ID2/KIF11/MAD2L1/MAD2L2/MTBP/MUC1/NAE1/NBN/NME6/PARP3/PCM1/PC…
GO:0032886	regulation of microtubule-based process	7.9304e-05	0.00495072	0.0044565	ARL2/CDK2AP2/CDK5R1/CDK5RAP2/CDKN1B/CENPJ/CEP250/CHMP2A/CHORDC1/CKAP2/CLASP1/DYRK1A/EML2/GPSM2/KAT2B/KIF11/MACF1/MAP6D1/MID1IP1/MKKS/NIN/PARP3/PLK1/PLK2/PRKAA1/RAC1/RANGRF/RHOT1/ROCK2/SENP6/SMC3/SPAST/STAG2/TAOK1/TPR/UBXN2B/VPS4B/XPO1
GO:0055114	oxidation-reduction process	8.03407e-05	0.00496373	0.00446821	ABCC4/ABCD3/ACAA2/ACADM/ACADVL/ACOX1/ACSS2/ADH6/AGL/AKR1B10/AKR1B15/AKR1C2/AKR1C3/AKR1C4/AKR7A3/ALDH18A1/ALDH1A1/ALDH3A1/ALDH3A2/ALDH4A1/ALDOC/ALKBH6/ALKBH7/BLVRB/CAT/CBR3/CBR4/CCS/COX5B/COX6A1/COX6B1/COX7A2/COX7B/COX8A/CPOX/CROT/CTBP1/CTBP2/CYB5R4/CYBA/CYP1A1/CYP1B1/CYP27A1/CYP39A1/CYP3A5/CYP4X1/DHDH/DLD/DLST/DNAJC10/ECSIT/ETFB/FADS2/FAR1/FOXRED2/GFOD2/GFPT1/GLRX2/GPX3/GPX4/HIF1A/HIGD1A/HIGD2A/H…
GO:1901990	regulation of mitotic cell cycle phase transition	8.23396e-05	0.00503087	0.00452865	ANAPC11/ANAPC4/ANLN/APP/ATM/BAX/BRSK1/BUB3/CCND2/CDC25C/CDC7/CDK2AP2/CDK5RAP2/CDK5RAP3/CDK6/CDKN1A/CDKN1B/CDKN1C/CENPE/CENPF/CENPJ/CEP135/CEP152/CEP250/CEP290/CEP57/CLASP1/CNOT7/CUL4A/CYP1A1/DDX3X/DONSON/DUSP1/E2F1/E2F7/EZH2/FBXO7/FOXO4/GADD45A/GJC2/HAUS5/HSP90AA1/HYAL1/ID2/MAD2L1/MAD2L2/MTBP/MUC1/NAE1/NBN/PCM1/PCNA/PKD2/PKIA/PLAGL1/PLK1/PLK2/PSMB10/PSMC6/PSMD14/RBX1/RIOK2/SSNA1/TAOK1/TPR/UBE2C/U…
GO:0061008	hepaticobiliary system development	8.31063e-05	0.00503087	0.00452865	ARID5B/ASS1/CEACAM1/CLDN1/CYP1A1/DBP/E2F7/EZH2/FBXW7/HNF4A/ITGA2/KRAS/LSR/MDK/MESP1/MPST/NIPBL/NODAL/NPHP3/PCNA/PCSK9/PKD2/PTCH1/SEC63/SOX9/SP3/SULF2/TGFBR3/TYMS/UPF2
GO:0030030	cell projection organization	8.73018e-05	0.00520477	0.0046852	ABCC4/ABLIM1/ACTR2/AHI1/ALCAM/ANLN/ANO6/APBB2/APP/ARFGEF1/ARHGEF6/ARL13B/ARPC5/ASAP1/ATG3/ATMIN/ATOH1/ATP6V1D/B4GALT6/B9D2/BBS7/BMPR2/BRSK1/BTBD3/CAMK2B/CCDC28B/CD2AP/CD44/CDC42/CDC42EP5/CDH13/CDK5R1/CDK5RAP2/CENPJ/CEP135/CEP152/CEP250/CEP290/CEP57/CHRNA7/CLASP1/CXCR4/DEF8/DGUOK/DHX36/DICER1/DOCK7/DRD2/DYNLL2/DYNLRB1/EHD1/ENAH/EPB41L3/EPHA4/EVL/EZH2/FAM161A/FBXO38/FBXO7/FGD3/FGD6/FLNA/FNBP1L/FYN/…
GO:0120036	plasma membrane bounded cell projection organization	8.7716e-05	0.00520477	0.0046852	ABCC4/ABLIM1/ACTR2/AHI1/ALCAM/ANLN/ANO6/APBB2/APP/ARFGEF1/ARHGEF6/ARL13B/ARPC5/ASAP1/ATG3/ATMIN/ATOH1/ATP6V1D/B4GALT6/B9D2/BBS7/BMPR2/BRSK1/BTBD3/CAMK2B/CCDC28B/CD2AP/CD44/CDC42/CDC42EP5/CDH13/CDK5R1/CDK5RAP2/CENPJ/CEP135/CEP152/CEP250/CEP290/CEP57/CHRNA7/CLASP1/CXCR4/DEF8/DGUOK/DHX36/DICER1/DOCK7/DRD2/DYNLL2/DYNLRB1/EHD1/ENAH/EPB41L3/EPHA4/EVL/EZH2/FAM161A/FBXO38/FBXO7/FGD3/FGD6/FLNA/FNBP1L/FYN/…
GO:0017144	drug metabolic process	0.000100536	0.00590699	0.00531731	AADAT/ACOX1/ACSS2/ADH6/AK1/AKR1B10/AKR1C2/AKR1C3/AKR1C4/ALDH18A1/ALDH1A1/ALDH3A2/ALDOC/APIP/APRT/ASS1/BAD/CAT/CBR4/CHCHD10/CKB/COX5B/COX6A1/COX6B1/COX7B/COX8A/CYBA/CYP1A1/CYP1B1/CYP27A1/CYP3A5/DDAH1/DDAH2/DLD/DLST/DPEP1/DRD2/DSE/ELOVL5/ENPP3/FADS2/FBP1/FYN/GAD1/GATM/GCHFR/GNE/GPX3/GSTZ1/HIF1A/HMGCS2/HSD17B4/HSP90AA1/IDUA/ITGB2/KHSRP/MLXIPL/MMACHC/MPST/MSH2/MT3/MTR/NDUFA1/NDUFA11/NDUFA12/NDUFA13/N…
GO:0006402	mRNA catabolic process	0.000117713	0.00684909	0.00616536	ATM/CARHSP1/CNOT7/DCP2/DDX5/DHX36/E2F1/EXOSC1/EXOSC5/HNRNPR/KHSRP/LSM2/LSM7/MAGOH/MAPK14/PABPC4/PAN3/PKP3/PSMB10/PSMC6/PSMD14/PUM2/ROCK2/RPL12/RPL13/RPL17/RPL23/RPL29/RPL34/RPL36/RPL36A/RPL39/RPL41/RPL8/RPLP0/RPLP1/RPS15/RPS15A/RPS17/RPS21/RPS24/RPS26/RPS28/RPS29/RPS9/SMG1/SSB/THRAP3/TNPO1/TOB1/TTC37/UBA52/UPF2/UPF3A/UPF3B/XPO1/YTHDF3/YWHAZ
GO:0140014	mitotic nuclear division	0.000125233	0.00721657	0.00649616	ANLN/ATM/AURKAIP1/BCCIP/BUB3/CDC25C/CDK5RAP2/CDKN1B/CDKN1C/CENPE/CENPF/CHMP2A/CLASP1/DERPC/DUSP1/EREG/FLNA/KIF11/KIF2A/KIF3B/MAD2L1/MAD2L2/MTBP/NIPBL/NME6/PDS5A/PHIP/PIBF1/PLK1/PPP2R2D/RCC1/RIOK2/SMC2/SMC3/SMC4/SPAST/STAG2/TGFA/TPR/UBE2C/UBXN2B/USP16/VPS4B
GO:0001889	liver development	0.000131212	0.0073675	0.00663202	ARID5B/ASS1/CEACAM1/CLDN1/CYP1A1/DBP/E2F7/EZH2/FBXW7/HNF4A/ITGA2/KRAS/LSR/MDK/MESP1/MPST/NODAL/NPHP3/PCNA/PCSK9/PKD2/PTCH1/SEC63/SOX9/SP3/SULF2/TGFBR3/TYMS/UPF2
GO:0031570	DNA integrity checkpoint	0.000131212	0.0073675	0.00663202	ATM/BAX/BRSK1/CDC25C/CDK5RAP3/CDKN1A/CDKN1B/CNOT7/CUL4A/DONSON/E2F1/E2F7/FOXO4/GADD45A/MAPK14/MUC1/NAE1/NBN/PCNA/PEA15/PLAGL1/PLK1/PLK2/PTPN11/RAD17/RPA4/TAOK1/THOC1/TIPRL
GO:0000077	DNA damage checkpoint	0.00013154	0.0073675	0.00663202	ATM/BAX/BRSK1/CDC25C/CDK5RAP3/CDKN1A/CDKN1B/CNOT7/CUL4A/DONSON/E2F1/E2F7/FOXO4/GADD45A/MAPK14/MUC1/NBN/PCNA/PEA15/PLAGL1/PLK1/PLK2/PTPN11/RAD17/RPA4/TAOK1/THOC1/TIPRL
GO:0051236	establishment of RNA localization	0.000135461	0.00751686	0.00676647	AGFG1/AHCTF1/ATM/EIF5A2/G3BP2/HNRNPA1/HNRNPA2B1/KHSRP/MAGOH/NMD3/NUP153/NUP160/NUP210/NUTF2/PABPN1/PURA/QKI/RANBP2/RIOK2/RPS15/SMG1/SSB/TERF1/TGFBR2/THOC1/TPR/U2AF2/UPF2/UPF3A/UPF3B/XPO1/XPO7/XPOT/YTHDC1
GO:0006091	generation of precursor metabolites and energy	0.000138363	0.00760741	0.00684799	ACADVL/ACOX1/ACSS2/ADH6/AGL/AKR1C4/AKR7A3/ALDH1A1/ALDH4A1/ALDOC/CAT/CHCHD10/COX17/COX5B/COX6A1/COX6B1/COX7A2/COX7B/COX8A/CROT/CYB5R4/CYBA/DHDH/DLD/DLST/ETFB/FBP1/GFPT1/GLRX2/HIF1A/HMGCS2/IRS1/LEPR/ME1/MLXIPL/MSH2/MT3/NDUFA1/NDUFA11/NDUFA12/NDUFA13/NDUFA2/NDUFA3/NDUFA7/NDUFB10/NDUFB11/NDUFB2/NDUFB6/NDUFB7/NDUFB9/NDUFS7/NDUFS8/NNT/NUP153/NUP160/NUP210/NUPR1/OGT/PFKFB2/PGAM1/PGM2/PHKB/PHLDA2/PPARA/P…
GO:0050790	regulation of catalytic activity	0.000144035	0.00784729	0.00706392	ABCE1/ACAP2/AGAP3/AGAP6/AGFG1/AIDA/ALDH1A1/ALS2CL/ANG/ANXA3/ANXA4/APAF1/APOC1/APP/ARFGEF1/ARHGAP11A/ARHGAP12/ARHGAP18/ARHGDIG/ARHGEF6/ARL2/ARL6IP5/ARPP19/ARRDC4/ASAP1/ASAP2/AZIN1/BAD/BAX/BCCIP/BCL2L12/BCR/BIRC2/BIRC3/BIRC6/BMI1/BMP2K/BNIP2/CABIN1/CAND1/CCNC/CCND2/CCNL1/CCNT1/CCNT2/CCNY/CCS/CD44/CDC25C/CDK5R1/CDK5RAP3/CDKN1A/CDKN1B/CDKN1C/CEACAM1/CENPE/CHCHD10/CHM/CHN2/CHORDC1/CHRNA7/CKS2/COX17/CO…
GO:0060271	cilium assembly	0.000146941	0.00788763	0.00710023	ABCC4/ABLIM1/ACTR2/AHI1/ARL13B/ASAP1/ATG3/ATMIN/ATP6V1D/B9D2/BBS7/CCDC28B/CDK5RAP2/CENPJ/CEP135/CEP152/CEP250/CEP290/CEP57/CLASP1/DYNLL2/DYNLRB1/EHD1/FAM161A/FLNA/FNBP1L/GSN/HAUS5/HSP90AA1/ICK/IFT172/IFT74/KIF3B/MKKS/NEK1/NPHP3/PCM1/PIBF1/PLA2G3/PLK1/SCLT1/SPAG1/SSNA1/SYNE2/TMEM17/TNPO1/TRIP11/TTLL3/WWTR1/YWHAE
GO:0006633	fatty acid biosynthetic process	0.000147408	0.00788763	0.00710023	ABCD3/ACADVL/ACSL3/ACSS2/AKR1C3/APOC1/CBR4/CEACAM1/CYP1A1/ELOVL5/ELOVL6/FADS2/GPX4/GSTM4/HSD17B8/INSIG1/MGLL/MID1IP1/MIF/MLXIPL/PDK4/PIBF1/PLP1/PNPLA8/PRKAA1/PRKAB2/PTGES/QKI/SCD/SCD5/TRIB3
GO:0044782	cilium organization	0.000150639	0.00798922	0.00719168	ABCC4/ABLIM1/ACTR2/AHI1/ARL13B/ASAP1/ATG3/ATMIN/ATP6V1D/B9D2/BBS7/CCDC28B/CDK5RAP2/CENPJ/CEP135/CEP152/CEP250/CEP290/CEP57/CLASP1/DYNLL2/DYNLRB1/EHD1/FAM161A/FLNA/FNBP1L/GSN/HAUS5/HSP90AA1/ICK/IFT172/IFT74/KIF3B/MKKS/NEK1/NPHP3/PCM1/PIBF1/PKD2/PLA2G3/PLK1/SCLT1/SPAG1/SSNA1/SYNE2/TMEM17/TNPO1/TRIP11/TTLL3/WWTR1/YWHAE
GO:0000075	cell cycle checkpoint	0.000154123	0.00807102	0.00726532	ATM/BAX/BCL2L1/BRSK1/CDC25C/CDK5RAP2/CDK5RAP3/CDKN1A/CDKN1B/CENPF/CNOT7/CUL4A/DONSON/DUSP1/E2F1/E2F7/FOXO4/GADD45A/HRAS/MAD2L1/MAD2L2/MAPK14/MUC1/NAE1/NBN/PCNA/PEA15/PLAGL1/PLK1/PLK2/PTPN11/RAD17/RPA4/TAOK1/THOC1/TIPRL/TPR
GO:1903827	regulation of cellular protein localization	0.000154875	0.00807102	0.00726532	ACSL3/AP2B1/BAD/BCL2L1/CCNE2/CCT6A/CCT8/CD2AP/CDK5R1/CDK5RAP3/CENPQ/CEP250/CEP290/COMMD1/DDRGK1/DTX3L/E2F1/EDEM1/EIF2AK3/EPB41L2/FBXW7/FLNA/FYN/FZD9/GNL3/GNL3L/GPSM2/GSN/GZMB/HPS4/HRAS/HSP90AA1/INSIG1/ITGB1/ITGB2/LRP4/LYPLA1/MAPK14/MCRS1/MFHAS1/NMD3/NUTF2/PARD6A/PCM1/PDCD10/PDZK1/PICALM/PIK3R1/PKIA/PLK1/PLS1/PMAIP1/PPP2R5A/PRKAA1/PTPN11/RANGRF/RASSF5/RHOU/RIOK2/ROCK2/RTN4/SLC35D3/SLC7A11/SORBS1/S…
GO:0007093	mitotic cell cycle checkpoint	0.000173213	0.00894884	0.0080555	ATM/BAX/BCL2L1/BRSK1/CDC25C/CDK5RAP2/CDK5RAP3/CDKN1A/CDKN1B/CENPF/CNOT7/DONSON/DUSP1/E2F1/E2F7/FOXO4/GADD45A/HRAS/MAD2L1/MAD2L2/MUC1/NAE1/NBN/PCNA/PLAGL1/PLK1/PLK2/RAD17/TAOK1/TPR
GO:1902850	microtubule cytoskeleton organization involved in mitosis	0.000175679	0.00899866	0.00810035	BCCIP/CDK5RAP2/CENPA/CENPE/CHMP2A/CLASP1/FLNA/GPSM2/KIF11/KIF2A/KIF3B/MAD2L1/PARP3/PIBF1/PLK1/PLK2/RCC1/SMC3/SPAST/SPC25/STAG2/TACC1/TPR/UBXN2B/VPS4B
GO:1901135	carbohydrate derivative metabolic process	0.000186863	0.0094904	0.008543	AADAT/ABCC5/ACOT2/ACSL3/ACSL5/ACSS2/AK1/AKR1B10/AKR1C2/AKR1C3/AKR1C4/ALDH1A1/ALDOC/ALG10B/APIP/APRT/ARFGEF1/ASGR1/B3GALNT1/B3GALT4/B4GALT6/BACE2/BAD/BAX/BMPR2/CBR4/CD44/CERK/CHCHD10/CHST13/CHST15/CMPK1/COG3/COX5B/COX6A1/COX6B1/COX7B/COX8A/CROT/CTPS2/DBI/DGUOK/DLD/DLST/DPAGT1/DPM3/DSE/EDEM1/EDEM3/ELOVL5/ELOVL6/ENPP3/ENPP4/FAR1/FBP1/FUT4/GALNT1/GALNT10/GALNT5/GALNT9/GCNT1/GCNT3/GFPT1/GNE/GNPDA2/GNP…
GO:0033043	regulation of organelle organization	0.000193309	0.00973533	0.00876348	ACAA2/ACTR2/ACTR3B/ANK1/ANLN/ANXA1/ARFGEF1/ARHGAP18/ARL2/ARPC5/ASF1A/ATG3/ATM/ATMIN/AURKAIP1/BAD/BAX/BCL2L1/BIK/CCT6A/CCT8/CD2AP/CDC25C/CDC42/CDC42EP5/CDK2AP2/CDK5R1/CDK5RAP2/CDKN1B/CDKN1C/CENPE/CENPF/CENPJ/CEP135/CEP250/CHCHD10/CHMP2A/CHORDC1/CKAP2/CLASP1/CRIPAK/CTBP1/DCP2/DHX36/DSTN/DUSP1/DYRK1A/E2F1/EML2/ERCC1/EREG/EVL/FBXO7/FBXW7/FLNA/FZD9/G3BP2/GFI1/GNL3/GNL3L/GPSM2/GSN/GTF2H2/GZMB/HIF1A/HIG…
GO:0002263	cell activation involved in immune response	0.000208598	0.0104158	0.00937606	ACTR2/AGL/ALDOC/ANO6/ANXA1/ANXA3/APAF1/APP/APRT/ARPC5/ATAD3B/ATP11B/ATP6V1D/ATP8A1/BCR/BRI3/CAND1/CAT/CBL/CCT8/CD44/CD46/CDH17/CEACAM1/CEACAM6/CEP290/CFD/CMTM6/CNN2/COPB1/CTSB/CTSS/CYBA/DDX3X/DEFA1B/DLL1/DPP7/DSP/ENPP3/ENPP4/ERCC1/GGH/GSN/HLA-DMB/HMGB1/HSP90AA1/HSPD1/IL18R1/IL33/ITGAV/ITGB2/LCN2/LEF1/LGALS1/LRG1/LYZ/MAD2L2/MAPK14/MDK/MIF/MLEC/MME/MSH2/NBN/NHLRC3/NME2/OLFM4/ORM1/ORM2/PARP3/PGAM1/P…
GO:0046700	heterocycle catabolic process	0.000213048	0.0104158	0.00937606	AADAT/AKR7A3/ALDH4A1/ALDOC/APAF1/ATM/BAX/BLVRB/CARHSP1/CNOT7/CYP1A1/DCP2/DDX5/DFFA/DHX36/DPEP1/E2F1/ENPP3/ENPP4/ENTPD3/EXOSC1/EXOSC5/FBP1/HIF1A/HMGB1/HNMT/HNRNPR/ISG20/KHSRP/LSM2/LSM7/MAGOH/MAPK14/MLXIPL/NTHL1/NUDT1/NUDT3/NUP153/NUP160/NUP210/NUPR1/OGT/PABPC4/PAN3/PDE8A/PDE9A/PFKFB2/PGAM1/PKP3/PPARA/PRKAA1/PSMB10/PSMC6/PSMD14/PUM2/RANBP2/RNASEH2A/ROCK2/RPL12/RPL13/RPL17/RPL23/RPL29/RPL34/RPL36/RP…
GO:0000226	microtubule cytoskeleton organization	0.000213713	0.0104158	0.00937606	ARL2/BCCIP/BRCA2/BRSK1/CDK2AP2/CDK5R1/CDK5RAP2/CDKN1B/CENPA/CENPE/CENPJ/CEP135/CEP152/CEP250/CEP57/CHMP2A/CHORDC1/CKAP2/CLASP1/DOCK7/DYRK1A/EML2/FLNA/GADD45A/GPSM2/HAUS5/IFT172/KAT2B/KIF11/KIF2A/KIF3B/MAD2L1/MAP6D1/MID1IP1/MYH9/NIN/PARD6A/PARP3/PCM1/PIBF1/PKD2/PLA2G3/PLK1/PLK2/PRKAA1/RAC1/RANGRF/RCC1/ROCK2/SASS6/SENP6/SLK/SMC3/SON/SPAG1/SPAST/SPC25/STAG2/SYNE2/TACC1/TAOK1/TPR/TTLL3/TUBGCP6/UBXN2B…
GO:0032392	DNA geometric change	0.000213774	0.0104158	0.00937606	ASCC3/CHD1/CUL4A/DDB2/DDX3X/DHX36/GTF2H2/GTF2H5/HMGB1/HNRNPA2B1/MCM7/NBN/POT1/PURA/RAD50/RAD54B/RBX1/RECQL/SMARCA1/TOP2A/UBA52
GO:1901987	regulation of cell cycle phase transition	0.000239028	0.0115524	0.0103991	ANAPC11/ANAPC4/ANLN/APP/ATM/BAX/BRSK1/BUB3/CCND2/CDC25C/CDC7/CDK2AP2/CDK5RAP2/CDK5RAP3/CDK6/CDKN1A/CDKN1B/CDKN1C/CENPE/CENPF/CENPJ/CEP135/CEP152/CEP250/CEP290/CEP57/CLASP1/CNOT7/CUL4A/CYP1A1/DDRGK1/DDX3X/DONSON/DUSP1/E2F1/E2F7/EZH2/FBXO7/FBXW7/FOXO4/GADD45A/GJC2/HAUS5/HSP90AA1/HYAL1/ID2/MAD2L1/MAD2L2/MTBP/MUC1/NAE1/NBN/PCM1/PCNA/PKD2/PKIA/PLAGL1/PLK1/PLK2/PSMB10/PSMC6/PSMD14/RBX1/RIOK2/SSNA1/TAOK…
GO:0002366	leukocyte activation involved in immune response	0.000269981	0.012944	0.0116518	ACTR2/AGL/ALDOC/ANO6/ANXA1/ANXA3/APAF1/APRT/ARPC5/ATAD3B/ATP11B/ATP6V1D/ATP8A1/BCR/BRI3/CAND1/CAT/CBL/CCT8/CD44/CD46/CDH17/CEACAM1/CEACAM6/CEP290/CFD/CMTM6/CNN2/COPB1/CTSB/CTSS/CYBA/DDX3X/DEFA1B/DLL1/DPP7/DSP/ENPP3/ENPP4/ERCC1/GGH/GSN/HLA-DMB/HMGB1/HSP90AA1/HSPD1/IL18R1/IL33/ITGAV/ITGB2/LCN2/LEF1/LGALS1/LRG1/LYZ/MAD2L2/MAPK14/MDK/MIF/MLEC/MME/MSH2/NBN/NHLRC3/NME2/OLFM4/ORM1/ORM2/PARP3/PGAM1/PGM2/…
GO:0042886	amide transport	0.000276453	0.0131491	0.0118364	ABCB1/ACOT2/ACOX1/ACSL3/AGFG1/AHCTF1/ANG/ANXA1/ANXA4/AP3M1/AP4E1/AQP3/ARFGEF1/ARL17B/ARL2/ARRDC4/ATG3/ATG4B/ATP6V1C1/ATP6V1D/ATP6V1F/BAD/BBS7/BCR/BET1/CAT/CCDC91/CD2AP/CDH17/CDK5R1/CDKN1A/CENPF/CEP290/CFTR/CHD7/CHM/CLTCL1/CMTM6/COG3/COG5/COMMD1/COPB1/COPG2/CROT/CYB5R4/DENND2A/DENND4C/DGKD/DHX36/DRD2/DTX3L/EDEM1/EHD1/EIF5A2/EXOC1/EXOC8/FBXO7/FBXW7/FLNA/FRMD4A/FYN/GAL/GNPTAB/GOLGA4/GOLT1B/HDAC9/HER…
GO:0046034	ATP metabolic process	0.000281591	0.013288	0.0119615	AK1/ALDOC/BAD/CHCHD10/COX5B/COX6A1/COX6B1/COX7B/COX8A/DLD/ENPP3/FBP1/HIF1A/MLXIPL/MSH2/NDUFA1/NDUFA11/NDUFA12/NDUFA13/NDUFA2/NDUFA3/NDUFA7/NDUFB10/NDUFB11/NDUFB2/NDUFB6/NDUFB7/NDUFB9/NDUFS7/NDUFS8/NUP153/NUP160/NUP210/NUPR1/OGT/PFKFB2/PGAM1/PPARA/PRKAA1/RANBP2/SLC25A23/SURF1/TPR/TSPO/UQCRH
GO:0006412	translation	0.000288133	0.0134365	0.0120952	ANG/APP/AURKAIP1/CHCHD1/CPEB2/DDX3X/DHX36/EIF2AK3/EIF3CL/EIF3K/EIF4A2/EIF4G2/EIF5A2/GADD45GIP1/GATC/GFM1/HNRNPR/IARS2/ITGA2/KBTBD8/KHSRP/LARP4/MAGOH/MRPL11/MRPL20/MRPL21/MRPL22/MRPL23/MRPL24/MRPL27/MRPL33/MRPL36/MRPL40/MRPL41/MRPL42/MRPL52/MRPL53/MRPL54/MRPL55/MRPS11/MRPS12/MRPS17/MRPS18C/MRPS24/MRPS33/MRPS34/MTFMT/MTPN/NDUFA7/OGFOD1/PABPC4/PAIP2/PUM2/PURA/QKI/QRSL1/ROCK2/RPL12/RPL13/RPL17/RPL23/…
GO:0046686	response to cadmium ion	0.000289223	0.0134365	0.0120952	AKR1C3/CAT/CDKN1B/ERCC1/FOS/GSN/MT1A/MT1E/MT1F/MT1G/MT1H/MT1X/MT3/NUDT1/PCNA/SORD
GO:0071158	positive regulation of cell cycle arrest	0.000291684	0.0134466	0.0121043	ATM/BAX/CDC25C/CDK5R1/CDKN1A/CDKN1B/CNOT7/CRLF3/E2F1/E2F7/FAP/FOXO4/GADD45A/ID2/MUC1/PCNA/PKD2/PLAGL1/PLK2/RPL23
GO:0090114	COPII-coated vesicle budding	0.000301585	0.013797	0.0124196	BET1/INSIG1/MCFD2/NSF/SEC16A/SEC23IP/SEC24D/SERPINA1/TFG/TGFA/TMED2/TRAPPC1/TRAPPC2L/TRAPPC3/TRAPPC5/TRAPPC6A/TRAPPC6B/USO1
GO:0043604	amide biosynthetic process	0.00032422	0.0146597	0.0131962	ACSL3/ACSL5/ACSS2/ANG/APP/ASS1/AURKAIP1/B3GALT4/B4GALT6/CBR4/CHCHD1/CPEB2/DDX3X/DHX36/DLD/EIF2AK3/EIF3CL/EIF3K/EIF4A2/EIF4G2/EIF5A2/ELOVL5/ELOVL6/GADD45GIP1/GATC/GFM1/GSTZ1/HNRNPR/HSD17B8/IARS2/ITGA2/KBTBD8/KHSRP/LARP4/MAGOH/MRPL11/MRPL20/MRPL21/MRPL22/MRPL23/MRPL24/MRPL27/MRPL33/MRPL36/MRPL40/MRPL41/MRPL42/MRPL52/MRPL53/MRPL54/MRPL55/MRPS11/MRPS12/MRPS17/MRPS18C/MRPS24/MRPS33/MRPS34/MTFMT/MTPN/N…
GO:0006401	RNA catabolic process	0.000328119	0.0146597	0.0131962	ATM/CARHSP1/CNOT7/DCP2/DDX5/DHX36/E2F1/EXOSC1/EXOSC5/HNRNPR/ISG20/KHSRP/LSM2/LSM7/MAGOH/MAPK14/PABPC4/PAN3/PKP3/PSMB10/PSMC6/PSMD14/PUM2/RNASEH2A/ROCK2/RPL12/RPL13/RPL17/RPL23/RPL29/RPL34/RPL36/RPL36A/RPL39/RPL41/RPL8/RPLP0/RPLP1/RPS15/RPS15A/RPS17/RPS21/RPS24/RPS26/RPS28/RPS29/RPS9/SMG1/SSB/THRAP3/TNPO1/TOB1/TTC37/UBA52/UPF2/UPF3A/UPF3B/XPO1/YTHDF3/YWHAZ
GO:0015031	protein transport	0.000330798	0.0146597	0.0131962	ACOT2/ACOX1/ACSL3/AGFG1/AHCTF1/ANG/ANXA1/ANXA4/AP3M1/AP4E1/ARFGEF1/ARL17B/ARL2/ARRDC4/ATG3/ATG4B/ATP6V1C1/ATP6V1D/ATP6V1F/BAD/BBS7/BCR/BET1/CAT/CCDC91/CD2AP/CDK5R1/CDKN1A/CENPF/CEP290/CFTR/CHM/CLTCL1/CMTM6/COG3/COG5/COMMD1/COPB1/COPG2/CROT/CYB5R4/DENND2A/DENND4C/DGKD/DHX36/DRD2/DTX3L/EDEM1/EHD1/EIF5A2/EXOC1/EXOC8/FBXO7/FBXW7/FLNA/FRMD4A/FYN/GAL/GNPTAB/GOLGA4/GOLT1B/HDAC9/HERC2/HIF1A/HM13/HMGB1/HN…
GO:0048207	vesicle targeting, rough ER to cis-Golgi	0.000332674	0.0146597	0.0131962	BET1/MCFD2/NSF/SEC16A/SEC23IP/SEC24D/SERPINA1/TFG/TGFA/TMED2/TRAPPC1/TRAPPC2L/TRAPPC3/TRAPPC5/TRAPPC6A/TRAPPC6B/USO1
GO:0048208	COPII vesicle coating	0.000332674	0.0146597	0.0131962	BET1/MCFD2/NSF/SEC16A/SEC23IP/SEC24D/SERPINA1/TFG/TGFA/TMED2/TRAPPC1/TRAPPC2L/TRAPPC3/TRAPPC5/TRAPPC6A/TRAPPC6B/USO1
GO:0044270	cellular nitrogen compound catabolic process	0.000352993	0.0154415	0.0139	AADAT/ALDOC/APAF1/ATM/BAX/BLVRB/CARHSP1/CNOT7/CYP3A5/DCP2/DDX5/DFFA/DHX36/DPEP1/E2F1/ENPP3/ENPP4/ENTPD3/EXOSC1/EXOSC5/FBP1/HIF1A/HMGB1/HNMT/HNRNPR/ISG20/KHSRP/LSM2/LSM7/MAGOH/MAPK14/MLXIPL/MPST/NTHL1/NUDT1/NUDT3/NUP153/NUP160/NUP210/NUPR1/OGT/PABPC4/PAN3/PDE8A/PDE9A/PFKFB2/PGAM1/PKP3/PPARA/PRKAA1/PSMB10/PSMC6/PSMD14/PUM2/RANBP2/RNASEH2A/ROCK2/RPL12/RPL13/RPL17/RPL23/RPL29/RPL34/RPL36/RPL36A/RPL39…
GO:0022900	electron transport chain	0.000358484	0.0155681	0.014014	AKR1C4/AKR7A3/ALDH4A1/COX5B/COX6A1/COX6B1/COX7A2/COX7B/COX8A/CYBA/DHDH/DLD/ETFB/GLRX2/ME1/NDUFA1/NDUFA11/NDUFA12/NDUFA13/NDUFA2/NDUFA3/NDUFA7/NDUFB10/NDUFB11/NDUFB2/NDUFB6/NDUFB7/NDUFB9/NDUFS7/NDUFS8/SURF1/UQCRH
GO:0007052	mitotic spindle organization	0.00036694	0.0158041	0.0142264	BCCIP/CENPE/CHMP2A/CLASP1/FLNA/GPSM2/KIF11/KIF2A/KIF3B/PARP3/PIBF1/PLK1/PLK2/RCC1/SMC3/SPAST/SPC25/STAG2/TACC1/TPR/VPS4B
GO:0009167	purine ribonucleoside monophosphate metabolic process	0.000369193	0.0158041	0.0142264	AK1/ALDOC/APRT/BAD/CHCHD10/COX5B/COX6A1/COX6B1/COX7B/COX8A/DLD/ENPP3/FBP1/HIF1A/LHPP/MLXIPL/MSH2/NDUFA1/NDUFA11/NDUFA12/NDUFA13/NDUFA2/NDUFA3/NDUFA7/NDUFB10/NDUFB11/NDUFB2/NDUFB6/NDUFB7/NDUFB9/NDUFS7/NDUFS8/NUP153/NUP160/NUP210/NUPR1/OGT/PFKFB2/PGAM1/PPARA/PPAT/PRKAA1/RANBP2/SLC25A23/SURF1/TJP2/TPR/TSPO/UQCRH
GO:1903320	regulation of protein modification by small protein conjugation or removal	0.000397542	0.0168969	0.0152102	ARRDC4/BIRC2/BIRC3/BMI1/CDK5RAP3/COMMD1/DTX3L/FBXW7/FKBP1A/FYN/GNL3/GNL3L/HSP90AA1/HSPA5/HSPBP1/ISG15/IVNS1ABP/MAD2L1/MAD2L2/MARCH7/MTBP/MUL1/MYCBP2/NDFIP2/OGT/OTUD4/PELI1/PIAS4/PLK1/RASD2/RASSF5/RPL23/SKP2/SPOPL/TRIB3/TRIM44/TRIP12/TSPO/U2AF2/UBE2C
GO:0009126	purine nucleoside monophosphate metabolic process	0.000404016	0.0170512	0.015349	AK1/ALDOC/APRT/BAD/CHCHD10/COX5B/COX6A1/COX6B1/COX7B/COX8A/DLD/ENPP3/FBP1/HIF1A/LHPP/MLXIPL/MSH2/NDUFA1/NDUFA11/NDUFA12/NDUFA13/NDUFA2/NDUFA3/NDUFA7/NDUFB10/NDUFB11/NDUFB2/NDUFB6/NDUFB7/NDUFB9/NDUFS7/NDUFS8/NUP153/NUP160/NUP210/NUPR1/OGT/PFKFB2/PGAM1/PPARA/PPAT/PRKAA1/RANBP2/SLC25A23/SURF1/TJP2/TPR/TSPO/UQCRH
GO:0031396	regulation of protein ubiquitination	0.000413048	0.0173105	0.0155824	ARRDC4/BIRC2/BIRC3/BMI1/CDK5RAP3/COMMD1/DTX3L/FBXW7/FKBP1A/FYN/GNL3L/HSP90AA1/HSPA5/HSPBP1/ISG15/IVNS1ABP/MAD2L1/MAD2L2/MARCH7/MTBP/MYCBP2/NDFIP2/OGT/PELI1/PLK1/RASD2/RASSF5/RPL23/SKP2/SPOPL/TRIB3/TRIM44/TRIP12/TSPO/U2AF2/UBE2C
GO:0009123	nucleoside monophosphate metabolic process	0.000417477	0.0173746	0.0156401	AK1/ALDOC/APRT/BAD/CHCHD10/CMPK1/COX5B/COX6A1/COX6B1/COX7B/COX8A/DGUOK/DLD/ENPP3/FBP1/HIF1A/LHPP/MLXIPL/MSH2/NDUFA1/NDUFA11/NDUFA12/NDUFA13/NDUFA2/NDUFA3/NDUFA7/NDUFB10/NDUFB11/NDUFB2/NDUFB6/NDUFB7/NDUFB9/NDUFS7/NDUFS8/NUP153/NUP160/NUP210/NUPR1/OGT/PFKFB2/PGAM1/PPARA/PPAT/PRKAA1/RAD50/RANBP2/SLC25A23/SURF1/TJP2/TPR/TSPO/TYMS/UQCRH
GO:0015833	peptide transport	0.000426326	0.0176205	0.0158615	ACOT2/ACOX1/ACSL3/AGFG1/AHCTF1/ANG/ANXA1/ANXA4/AP3M1/AP4E1/ARFGEF1/ARL17B/ARL2/ARRDC4/ATG3/ATG4B/ATP6V1C1/ATP6V1D/ATP6V1F/BAD/BBS7/BCR/BET1/CAT/CCDC91/CD2AP/CDH17/CDK5R1/CDKN1A/CENPF/CEP290/CFTR/CHD7/CHM/CLTCL1/CMTM6/COG3/COG5/COMMD1/COPB1/COPG2/CROT/CYB5R4/DENND2A/DENND4C/DGKD/DHX36/DRD2/DTX3L/EDEM1/EHD1/EIF5A2/EXOC1/EXOC8/FBXO7/FBXW7/FLNA/FRMD4A/FYN/GAL/GNPTAB/GOLGA4/GOLT1B/HDAC9/HERC2/HIF1A/HM…
GO:0050657	nucleic acid transport	0.000457852	0.018666	0.0168027	AGFG1/AHCTF1/EIF5A2/G3BP2/HNRNPA1/HNRNPA2B1/KHSRP/MAGOH/NMD3/NUP153/NUP160/NUP210/NUTF2/PABPN1/PURA/QKI/RANBP2/RIOK2/RPS15/SMG1/SSB/TGFBR2/THOC1/TPR/U2AF2/UPF2/UPF3A/UPF3B/XPO1/XPO7/XPOT/YTHDC1
GO:0050658	RNA transport	0.000457852	0.018666	0.0168027	AGFG1/AHCTF1/EIF5A2/G3BP2/HNRNPA1/HNRNPA2B1/KHSRP/MAGOH/NMD3/NUP153/NUP160/NUP210/NUTF2/PABPN1/PURA/QKI/RANBP2/RIOK2/RPS15/SMG1/SSB/TGFBR2/THOC1/TPR/U2AF2/UPF2/UPF3A/UPF3B/XPO1/XPO7/XPOT/YTHDC1
GO:0034655	nucleobase-containing compound catabolic process	0.000462335	0.0187214	0.0168525	ALDOC/APAF1/ATM/BAX/CARHSP1/CNOT7/DCP2/DDX5/DFFA/DHX36/E2F1/ENPP3/ENPP4/ENTPD3/EXOSC1/EXOSC5/FBP1/HIF1A/HMGB1/HNRNPR/ISG20/KHSRP/LSM2/LSM7/MAGOH/MAPK14/MLXIPL/NTHL1/NUDT1/NUDT3/NUP153/NUP160/NUP210/NUPR1/OGT/PABPC4/PAN3/PDE8A/PDE9A/PFKFB2/PGAM1/PKP3/PPARA/PRKAA1/PSMB10/PSMC6/PSMD14/PUM2/RANBP2/RNASEH2A/ROCK2/RPL12/RPL13/RPL17/RPL23/RPL29/RPL34/RPL36/RPL36A/RPL39/RPL41/RPL8/RPLP0/RPLP1/RPS15/RPS15…
GO:0006915	apoptotic process	0.000474376	0.0190801	0.0171754	ACAA2/AHI1/AKR1C3/ANO6/ANXA1/ANXA4/APAF1/APBB2/APIP/APP/ARHGEF3/ARHGEF6/ARL6IP5/ATG3/ATM/ATOH1/ATOX1/BACE1/BAD/BAX/BCL2L1/BCL2L12/BCL2L15/BCL7C/BCLAF1/BIK/BIRC2/BIRC3/BIRC6/BMPR2/BNIP2/BRCA2/BTG1/CAT/CBL/CCND2/CD44/CDK5R1/CDK5RAP3/CDKN1A/CDKN1B/CEACAM6/CHCHD10/CHM/CKAP2/CRIP1/CTLA4/CTSB/CUL4A/CXCR4/CYP1B1/DDAH2/DDRGK1/DDX3X/DDX5/DFFA/DIP2A/DLL1/DLX1/DNAJC10/DOCK1/DPEP1/DUSP1/DUX4/E2F1/EDAR/EIF2AK…
GO:0019439	aromatic compound catabolic process	0.000486386	0.0193307	0.017401	AADAT/ALDOC/APAF1/ATM/BAX/BLVRB/CARHSP1/CNOT7/CYP1A1/DCP2/DDX5/DFFA/DHX36/E2F1/ENPP3/ENPP4/ENTPD3/EXOSC1/EXOSC5/FBP1/GSTZ1/HIF1A/HMGB1/HNMT/HNRNPR/ISG20/KHSRP/LSM2/LSM7/MAGOH/MAPK14/MLXIPL/NTHL1/NUDT1/NUDT3/NUP153/NUP160/NUP210/NUPR1/OGT/PABPC4/PAN3/PCBD1/PDE8A/PDE9A/PFKFB2/PGAM1/PKP3/PON2/PPARA/PRKAA1/PSMB10/PSMC6/PSMD14/PUM2/RANBP2/RNASEH2A/ROCK2/RPL12/RPL13/RPL17/RPL23/RPL29/RPL34/RPL36/RPL36A…
GO:1901361	organic cyclic compound catabolic process	0.000487058	0.0193307	0.017401	AADAT/AKR7A3/ALDH4A1/ALDOC/APAF1/ATM/BAX/BLVRB/CARHSP1/CNOT7/CYP1A1/CYP27A1/CYP39A1/DCP2/DDX5/DFFA/DHX36/E2F1/ENPP3/ENPP4/ENTPD3/EXOSC1/EXOSC5/FBP1/GSTZ1/HIF1A/HMGB1/HNMT/HNRNPR/ISG20/KHSRP/LSM2/LSM7/MAGOH/MAPK14/MLXIPL/MT3/NTHL1/NUDT1/NUDT3/NUP153/NUP160/NUP210/NUPR1/OGT/PABPC4/PAN3/PCBD1/PDE8A/PDE9A/PFKFB2/PGAM1/PKP3/PPARA/PRKAA1/PSMB10/PSMC6/PSMD14/PUM2/RANBP2/RNASEH2A/ROCK2/RPL12/RPL13/RPL17/…
GO:0006901	vesicle coating	0.000503302	0.019844	0.017863	BET1/MCFD2/NSF/SEC16A/SEC23IP/SEC24D/SERPINA1/TFG/TGFA/TMED2/TRAPPC1/TRAPPC2L/TRAPPC3/TRAPPC5/TRAPPC6A/TRAPPC6B/USO1
GO:0045934	negative regulation of nucleobase-containing compound metabolic process	0.000512855	0.0200338	0.0180339	ABCE1/ARID4A/ARID5B/ASF1A/ATM/BCLAF1/BMI1/BMPR2/BPTF/BRCA2/BTAF1/CBFB/CBX5/CBX7/CCDC85B/CCNT1/CDK5R1/CDK6/CDKN1B/CDKN1C/CENPF/CENPJ/CGGBP1/CNBP/CNOT7/COPS2/CREBZF/CTBP1/CTBP2/DCP2/DDX5/DFFA/DHX36/DICER1/DLX1/DNAJC17/DNAJC2/DONSON/DUSP1/DUSP22/DYRK1A/E2F1/E2F7/EID2/EIF4A2/ERCC1/EREG/EZH2/FBP1/FBXW7/FHL2/FLNA/FOXQ1/GFI1/GNL3L/HDAC9/HELLS/HIC2/HIPK2/HIST1H1C/HIST1H3F/HIST1H3G/HIST1H4C/HIST1H4K/HMGB1…
GO:0046394	carboxylic acid biosynthetic process	0.000514801	0.0200338	0.0180339	ABCC5/ABCD3/ACADVL/ACSL3/ACSS2/AKR1C3/AKR1C4/ALDH18A1/ALDOC/APIP/APOC1/ASS1/BCAT1/CBR4/CEACAM1/CYP1A1/CYP27A1/CYP39A1/DSE/ELOVL5/ELOVL6/FADS2/FBP1/GAD1/GATM/GLS/GPX4/GSTM4/HAS2/HIF1A/HSD17B4/HSD17B8/HYAL1/INSIG1/MGLL/MID1IP1/MIF/MLXIPL/MTR/NUP153/NUP160/NUP210/NUPR1/OGT/PDK4/PFKFB2/PGAM1/PIBF1/PLOD2/PLP1/PNPLA8/PPARA/PRKAA1/PRKAB2/PTGES/QKI/RANBP2/RDH10/SCD/SCD5/SERINC5/SLC27A5/SUCLA2/TPR/TRIB3/U…
GO:0030330	DNA damage response, signal transduction by p53 class mediator	0.00052564	0.0203236	0.0182948	ATM/BAX/BRCA2/CD44/CDC25C/CDKN1A/CDKN1B/CNOT7/DDX5/DYRK1A/E2F1/E2F7/GADD45A/HIPK2/MARCH7/MIF/MUC1/NBN/NDRG1/PCNA/PLAGL1/PLK2/PMAIP1
GO:0006352	DNA-templated transcription, initiation	0.000529103	0.0203264	0.0182973	BAX/BCLAF1/CAND1/CBFB/CCNC/CD3EAP/CDK8/CDKN1A/DHX36/GTF2H2/GTF2H5/HIST1H4C/HIST1H4K/HMGB1/HNF4A/HNF4G/KAT2B/MED12/MED13/MED14/MED23/MED27/MED30/MED31/NR2F1/POLR2B/POLR2F/POLR2I/POLR2J/POLR2L/PPARA/RXRB/SMARCA5/SOX9/TAF1D/TEAD4/TFAM/THRAP3/TWISTNB/WWTR1/ZNF45/ZNF451/ZNRD1
GO:0007050	cell cycle arrest	0.000539994	0.0206126	0.0185549	APBB2/ATM/BAX/CDC25C/CDK5R1/CDK6/CDKN1A/CDKN1B/CDKN1C/CNOT7/CRLF3/DUSP1/E2F1/E2F7/EIF4G2/FAP/FOXO4/FZD9/GADD45A/GADD45GIP1/HRAS/ID2/KAT2B/MIF/MLXIPL/MSH2/MTBP/MUC1/NBN/PCNA/PKD2/PLAGL1/PLK2/PPM1G/PRKAA1/PRKAB2/RPL23/RRAGB/TGFB2/TP53INP1
GO:0016053	organic acid biosynthetic process	0.000552108	0.0208234	0.0187447	ABCC5/ABCD3/ACADVL/ACSL3/ACSS2/AKR1C3/AKR1C4/ALDH18A1/ALDOC/APIP/APOC1/ASS1/BCAT1/CBR4/CEACAM1/CYP1A1/CYP27A1/CYP39A1/DSE/ELOVL5/ELOVL6/FADS2/FBP1/GAD1/GATM/GLS/GPX4/GSTM4/HAS2/HIF1A/HSD17B4/HSD17B8/HYAL1/INSIG1/MGLL/MID1IP1/MIF/MLXIPL/MTR/NUP153/NUP160/NUP210/NUPR1/OGT/PDK4/PFKFB2/PGAM1/PIBF1/PLOD2/PLP1/PNPLA8/PPARA/PRKAA1/PRKAB2/PTGES/QKI/RANBP2/RDH10/SCD/SCD5/SERINC5/SLC27A5/SUCLA2/TPR/TRIB3/U…
GO:0006296	nucleotide-excision repair, DNA incision, 5'-to lesion	0.000552465	0.0208234	0.0187447	CUL4A/DDB2/ERCC1/ERCC5/GTF2H2/GTF2H5/NTHL1/PCNA/RBX1/RFC1/RPA3/UBA52
GO:0006518	peptide metabolic process	0.000579473	0.0217049	0.0195381	ANG/APP/AURKAIP1/BACE1/BACE2/CHCHD1/CHRNA7/CPEB2/DDX3X/DHX36/DPEP1/DYRK1A/EIF2AK3/EIF3CL/EIF3K/EIF4A2/EIF4G2/EIF5A2/EPHA4/GADD45GIP1/GATC/GFM1/GLRX2/GPX4/GSTM4/GSTZ1/HNRNPR/HSP90AA1/IARS2/ITGA2/KBTBD8/KHSRP/LARP4/MAGOH/MMACHC/MME/MRPL11/MRPL20/MRPL21/MRPL22/MRPL23/MRPL24/MRPL27/MRPL33/MRPL36/MRPL40/MRPL41/MRPL42/MRPL52/MRPL53/MRPL54/MRPL55/MRPS11/MRPS12/MRPS17/MRPS18C/MRPS24/MRPS33/MRPS34/MTFMT/M…
GO:0006289	nucleotide-excision repair	0.000612255	0.0224275	0.0201886	AQR/BRCA2/COPS2/CUL4A/DDB2/ERCC1/ERCC5/GTF2H2/GTF2H5/ISY1/NTHL1/PCNA/POLR2B/POLR2F/POLR2I/POLR2J/POLR2L/RBX1/RFC1/RPA3/RPA4/SLC30A9/UBA52
GO:0071156	regulation of cell cycle arrest	0.000612255	0.0224275	0.0201886	ATM/BAX/CDC25C/CDK5R1/CDKN1A/CDKN1B/CNOT7/CRLF3/E2F1/E2F7/FAP/FOXO4/FZD9/GADD45A/ID2/MIF/MLXIPL/MUC1/PCNA/PKD2/PLAGL1/PLK2/RPL23
GO:0051298	centrosome duplication	0.000613013	0.0224275	0.0201886	BRCA2/BRSK1/CDK5RAP2/CENPJ/CEP135/CEP152/CHMP2A/CHORDC1/KAT2B/PKD2/PLK2/ROCK2/SASS6/VPS4B/XPO1
GO:0048199	vesicle targeting, to, from or within Golgi	0.000613733	0.0224275	0.0201886	BET1/MCFD2/NSF/SEC16A/SEC23IP/SEC24D/SERPINA1/TFG/TGFA/TMED2/TRAPPC1/TRAPPC2L/TRAPPC3/TRAPPC5/TRAPPC6A/TRAPPC6B/USO1
GO:0006631	fatty acid metabolic process	0.000626314	0.0227485	0.0204776	ABCD3/ACAA2/ACADM/ACADVL/ACOT2/ACOX1/ACSL3/ACSL5/ACSS2/AKR1C2/AKR1C3/ALDH3A2/ALKBH7/APOC1/CBR4/CEACAM1/CES2/CROT/CYP1A1/CYP1B1/DLD/ELOVL5/ELOVL6/ETFB/FADS2/GPX4/GSTM4/GSTZ1/HSD17B4/HSD17B8/INSIG1/IRS1/LYPLA1/MAPK14/MGLL/MID1IP1/MIF/MLXIPL/PDK4/PIBF1/PLA2G10/PLA2G3/PLP1/PNPLA8/PON2/PPARA/PRKAA1/PRKAB2/PTGES/QKI/SCD/SCD5/SLC27A3/SLC27A5/SREBF1/TRIB3
GO:0044818	mitotic G2/M transition checkpoint	0.000659441	0.0235799	0.021226	ATM/BRSK1/CDK5RAP3/DONSON/FOXO4/NAE1/NBN/TAOK1
GO:0071294	cellular response to zinc ion	0.000659441	0.0235799	0.021226	MT1A/MT1E/MT1F/MT1G/MT1H/MT1X/MT2A/TSPO
GO:0043043	peptide biosynthetic process	0.00066101	0.0235799	0.021226	ANG/APP/AURKAIP1/CHCHD1/CPEB2/DDX3X/DHX36/EIF2AK3/EIF3CL/EIF3K/EIF4A2/EIF4G2/EIF5A2/GADD45GIP1/GATC/GFM1/HNRNPR/IARS2/ITGA2/KBTBD8/KHSRP/LARP4/MAGOH/MRPL11/MRPL20/MRPL21/MRPL22/MRPL23/MRPL24/MRPL27/MRPL33/MRPL36/MRPL40/MRPL41/MRPL42/MRPL52/MRPL53/MRPL54/MRPL55/MRPS11/MRPS12/MRPS17/MRPS18C/MRPS24/MRPS33/MRPS34/MTFMT/MTPN/NDUFA7/OGFOD1/PABPC4/PAIP2/PUM2/PURA/QKI/QRSL1/ROCK2/RPL12/RPL13/RPL17/RPL23/…
GO:0090068	positive regulation of cell cycle process	0.000678294	0.0239601	0.0215683	APP/ATM/BAX/CCND2/CDC25C/CDC42/CDC7/CDK5R1/CDKN1A/CDKN1B/CENPJ/CNOT7/CRLF3/CUL4A/CYP1A1/DDRGK1/DDX3X/DRD2/E2F1/E2F7/EREG/EZH2/FAP/FOXO4/GADD45A/GPSM2/HYAL1/ID2/KIF3B/MAD2L1/MSX2/MTBP/MUC1/PCNA/PHIP/PKD2/PLAGL1/PLK2/ROCK2/RPL23/SOX15/SPAST/TGFA/TPR/UBE2C/UBE2E2/UBXN2B/VPS4B
GO:0009161	ribonucleoside monophosphate metabolic process	0.000684339	0.0239601	0.0215683	AK1/ALDOC/APRT/BAD/CHCHD10/CMPK1/COX5B/COX6A1/COX6B1/COX7B/COX8A/DLD/ENPP3/FBP1/HIF1A/LHPP/MLXIPL/MSH2/NDUFA1/NDUFA11/NDUFA12/NDUFA13/NDUFA2/NDUFA3/NDUFA7/NDUFB10/NDUFB11/NDUFB2/NDUFB6/NDUFB7/NDUFB9/NDUFS7/NDUFS8/NUP153/NUP160/NUP210/NUPR1/OGT/PFKFB2/PGAM1/PPARA/PPAT/PRKAA1/RANBP2/SLC25A23/SURF1/TJP2/TPR/TSPO/UQCRH
GO:0051383	kinetochore organization	0.00068766	0.0239601	0.0215683	CENPA/CENPE/CENPF/CENPK/SENP6/SMC2/SMC4
GO:0060009	Sertoli cell development	0.00068766	0.0239601	0.0215683	ARID4A/ARID4B/FLNA/FNDC3A/HSD17B4/RAB13/SOX9
GO:0015980	energy derivation by oxidation of organic compounds	0.000701566	0.0242847	0.0218605	ACADVL/AGL/CAT/COX5B/COX6A1/COX6B1/COX7B/COX8A/DLD/DLST/ETFB/GFPT1/HIF1A/IRS1/LEPR/MT3/NDUFA1/NDUFA11/NDUFA12/NDUFA13/NDUFA2/NDUFA3/NDUFA7/NDUFB10/NDUFB11/NDUFB2/NDUFB6/NDUFB7/NDUFB9/NDUFS7/NDUFS8/NNT/PGM2/PHKB/PHLDA2/PPP1R2/SDHD/SLC25A23/SORBS1/SUCLA2/SURF1/UGP2/UQCRH
GO:0044774	mitotic DNA integrity checkpoint	0.00070508	0.0242847	0.0218605	ATM/BAX/BRSK1/CDC25C/CDK5RAP3/CDKN1A/CDKN1B/CNOT7/DONSON/E2F1/E2F7/FOXO4/GADD45A/MUC1/NAE1/NBN/PCNA/PLAGL1/PLK2/TAOK1
GO:0033683	nucleotide-excision repair, DNA incision	0.000724738	0.0248192	0.0223416	CUL4A/DDB2/ERCC1/ERCC5/GTF2H2/GTF2H5/NTHL1/PCNA/RBX1/RFC1/RPA3/UBA52
GO:0034502	protein localization to chromosome	0.000744305	0.0253444	0.0228144	BRCA2/BUB3/CCT6A/CCT8/CENPA/CENPQ/EZH2/GNL3/GNL3L/LEMD2/MSH2/MTBP/NIPBL/PARP3/PLK1/POT1/TERF1
GO:0045786	negative regulation of cell cycle	0.000757926	0.0256624	0.0231006	APAF1/APBB2/ATM/AURKAIP1/BAX/BCL2L1/BMI1/BRSK1/CBX5/CDC25C/CDC7/CDK2AP2/CDK5R1/CDK5RAP2/CDK5RAP3/CDK6/CDKN1A/CDKN1B/CDKN1C/CENPF/CHMP2A/CNOT7/CRLF3/CUL4A/DONSON/DUSP1/DUX4/E2F1/E2F7/EIF4G2/EZH2/FAP/FBXO7/FBXW7/FOXO4/FZD9/GADD45A/GADD45GIP1/GJC2/HRAS/ID2/KAT2B/MAD2L1/MAD2L2/MAPK14/MAX/MIF/MLXIPL/MSH2/MTBP/MUC1/NAE1/NBN/NME6/NUPR1/PCNA/PEA15/PKD2/PLAGL1/PLK1/PLK2/PPM1G/PRKAA1/PRKAB2/PRKAR1A/PSMB10/…
GO:0045333	cellular respiration	0.000774596	0.0260795	0.0234761	CAT/COX5B/COX6A1/COX6B1/COX7B/COX8A/DLD/DLST/ETFB/HIF1A/NDUFA1/NDUFA11/NDUFA12/NDUFA13/NDUFA2/NDUFA3/NDUFA7/NDUFB10/NDUFB11/NDUFB2/NDUFB6/NDUFB7/NDUFB9/NDUFS7/NDUFS8/NNT/SDHD/SLC25A23/SUCLA2/SURF1/UQCRH
GO:0048194	Golgi vesicle budding	0.000786623	0.0261902	0.0235757	BET1/INSIG1/MCFD2/NSF/SEC16A/SEC23IP/SEC24D/SERPINA1/TFG/TGFA/TMED2/TRAPPC1/TRAPPC2L/TRAPPC3/TRAPPC5/TRAPPC6A/TRAPPC6B/USO1
GO:0072332	intrinsic apoptotic signaling pathway by p53 class mediator	0.000786623	0.0261902	0.0235757	BAX/BCL2L12/BRCA2/CD44/CDKN1A/DDX5/E2F1/HIPK2/MARCH7/MIF/MUC1/NUPR1/PERP/PHLDA3/PMAIP1/PYCARD/RRM2B/WWOX
GO:0000079	regulation of cyclin-dependent protein serine/threonine kinase activity	0.000815045	0.0269865	0.0242926	BCCIP/CCNC/CCND2/CCNL1/CCNT1/CCNT2/CCNY/CDC25C/CDK5R1/CDK5RAP3/CDKN1A/CDKN1B/CDKN1C/CKS2/FBXO7/GADD45A/KAT2B/PKD2/PLK1
GO:0051130	positive regulation of cellular component organization	0.000847158	0.0278957	0.025111	ACTR2/ACTR3B/AHI1/ANK1/ANLN/ANO6/ANXA1/AP2B1/APP/ARL2/ARPC5/ATAD1/ATM/ATMIN/ATP8A1/BAD/BAX/BCLAF1/BCR/BIK/BMPR2/CAMK2B/CAND1/CBL/CCT6A/CCT8/CDC42/CDC42EP5/CDH17/CDK5R1/CDK5RAP2/CDKN1B/CENPJ/CEP135/CHCHD10/CLASP1/CLDN1/CTBP1/CUL4A/CXCR4/CYBA/DDB2/DEF8/DHX36/DLL1/DOCK1/DRD2/DSTN/E2F1/EHD1/EIF5A2/EPB41L5/EPHA4/ERCC1/ERCC5/EREG/EVL/EZH2/FBXO38/FBXO7/FBXW7/FLNA/FNBP1L/FYN/G3BP2/GDF15/GNL3/GOLGA4/GPSM2…
GO:0042770	signal transduction in response to DNA damage	0.000868852	0.0284537	0.0256133	ATM/BAX/BRCA2/CD44/CDC25C/CDKN1A/CDKN1B/CNOT7/DDX5/DYRK1A/E2F1/E2F7/GADD45A/HIPK2/MAD2L2/MAPK14/MARCH7/MIF/MUC1/NBN/NDRG1/PCNA/PLAGL1/PLK1/PLK2/PMAIP1
GO:0006353	DNA-templated transcription, termination	0.000897901	0.0292452	0.0263258	CD3EAP/CSTF1/CSTF3/GTF2H2/GTF2H5/NUDT21/PABPN1/PAPOLA/PCF11/POLR2F/POLR2L/SNRPD3/SNRPF/TAF1D/TTF1/TWISTNB/ZNRD1
GO:0043603	cellular amide metabolic process	0.000918863	0.0297662	0.0267947	AADAT/ACOT2/ACSL3/ACSL5/ACSS2/ANG/APP/ASS1/AURKAIP1/B3GALT4/B4GALT6/BACE1/BACE2/CBR4/CERK/CHCHD1/CHRNA7/CPEB2/DBI/DDX3X/DHX36/DLD/DLST/DPEP1/DYRK1A/EIF2AK3/EIF3CL/EIF3K/EIF4A2/EIF4G2/EIF5A2/ELOVL5/ELOVL6/EPHA4/FAR1/GADD45GIP1/GATC/GFM1/GLRX2/GPX4/GSTM4/GSTZ1/HNRNPR/HSD17B4/HSD17B8/HSP90AA1/IARS2/ITGA2/KBTBD8/KHSRP/LARP4/MAGOH/MMACHC/MME/MRPL11/MRPL20/MRPL21/MRPL22/MRPL23/MRPL24/MRPL27/MRPL33/MRPL…
GO:0006283	transcription-coupled nucleotide-excision repair	0.000939089	0.0300548	0.0270545	AQR/COPS2/CUL4A/ERCC1/ERCC5/GTF2H2/GTF2H5/ISY1/PCNA/POLR2B/POLR2F/POLR2I/POLR2J/POLR2L/RBX1/RFC1/RPA3/UBA52
GO:0072330	monocarboxylic acid biosynthetic process	0.0009394	0.0300548	0.0270545	ABCD3/ACADVL/ACSL3/ACSS2/AKR1C3/AKR1C4/ALDOC/APOC1/CBR4/CEACAM1/CYP1A1/CYP27A1/CYP39A1/DSE/ELOVL5/ELOVL6/FADS2/FBP1/GAD1/GPX4/GSTM4/HIF1A/HSD17B4/HSD17B8/INSIG1/MGLL/MID1IP1/MIF/MLXIPL/NUP153/NUP160/NUP210/NUPR1/OGT/PDK4/PFKFB2/PGAM1/PIBF1/PLP1/PNPLA8/PPARA/PRKAA1/PRKAB2/PTGES/QKI/RANBP2/RDH10/SCD/SCD5/SLC27A5/TPR/TRIB3/UST
GO:0016050	vesicle organization	0.000944985	0.0300548	0.0270545	AGFG1/ALS2CL/ANXA1/BET1/CD2AP/CHMP2A/EEA1/EXOC8/FNBP1L/HPS4/INSIG1/MCFD2/NSF/PICALM/PLA2G3/RAB27A/RAB32/SDCBP/SEC16A/SEC23IP/SEC24D/SERPINA1/SERPINE2/SNX19/SPG11/SRPX/STX6/STXBP6/SYNJ1/TBC1D4/TFG/TGFA/TGFBRAP1/TMED2/TMF1/TRAPPC1/TRAPPC2L/TRAPPC3/TRAPPC5/TRAPPC6A/TRAPPC6B/USO1/USP8/VPS36/VPS4B/ZFYVE16
GO:0016999	antibiotic metabolic process	0.000947831	0.0300548	0.0270545	ACSS2/ADH6/AKR1B10/AKR1C2/AKR1C3/AKR1C4/ALDH1A1/CAT/CBR4/CYBA/CYP1A1/DLD/DLST/DPEP1/FYN/GNE/GPX3/MT3/NNT/NOX1/NOXO1/PRDX3/RAC1/SDHD/ST6GAL1/SUCLA2/SULT1B1
GO:0022613	ribonucleoprotein complex biogenesis	0.00102108	0.0322071	0.0289919	ATM/CHD7/CNOT7/CUL4A/DDX17/DDX21/DDX3X/DICER1/EIF3CL/EIF3K/EXOSC1/EXOSC5/G3BP2/GAR1/GEMIN6/GNL3L/GTF2H5/HSP90AA1/IMP4/ISG20/KRR1/NHP2/NMD3/NOL8/NOP10/NUDT21/OGFOD1/PRKAA1/PRPF8/PTBP2/PUM2/RIOK2/RPS15/RPS17/RPS24/RPS28/RPS9/SF3A3/SF3B1/SNRPC/SNRPD2/SNRPD3/SNRPF/SRPK2/TARBP2/THUMPD1/TRMT112/TXNL4A/UTP23/WDR74/XPO1/YTHDC1
GO:0061024	membrane organization	0.00104978	0.032939	0.0296508	ABCB1/ACAA2/ACTR2/AGFG1/ALKBH7/ANO6/ANXA1/AP2B1/ARHGAP12/ARPC5/ATP10B/ATP11B/ATP11C/ATP8A1/BAD/BANF1/BAX/BCL2L1/BET1/CBL/CDC42/CFTR/CHCHD10/CHMP2A/CLTCL1/CXCR4/DOCK1/E2F1/EEA1/EPB41L3/EREG/FCHO2/FNBP1/FNBP1L/FZD9/GSN/GZMB/HSP90AA1/INSIG1/ITGA2/ITGB2/LEMD2/LRP4/MCFD2/MFGE8/MT3/MUL1/MYADM/MYH9/MYOF/NDRG1/NDUFA13/NOX1/NRCAM/NSF/OPA1/PACSIN2/PICALM/PIK3C2A/PLK1/PMAIP1/PTPRD/RABEP1/REEP4/REPS2/RHOT1/R…
GO:0071850	mitotic cell cycle arrest	0.0010845	0.0338509	0.0304717	CDKN1A/CDKN1B/DUSP1/FAP/GADD45A/GADD45GIP1
GO:0007095	mitotic G2 DNA damage checkpoint	0.00110291	0.0340709	0.0306697	ATM/BRSK1/CDK5RAP3/DONSON/FOXO4/NBN/TAOK1
GO:0070293	renal absorption	0.00110291	0.0340709	0.0306697	AKR1C3/AQP3/GSN/HAS2/KCNQ1/KLHL3/SGK1
GO:0007005	mitochondrion organization	0.00111209	0.0341781	0.0307662	ACAA2/ALKBH7/ATG3/BAD/BAX/BCL2L1/BIK/CHCHD10/COX17/E2F1/ECSIT/FBXO7/FBXW7/FZD9/GZMB/HIF1A/HIGD1A/HPS4/HSP90AA1/IFI6/MAP1LC3A/MSTO1/MUL1/NDUFA1/NDUFA11/NDUFA12/NDUFA13/NDUFA2/NDUFA3/NDUFA7/NDUFAF3/NDUFB10/NDUFB11/NDUFB2/NDUFB6/NDUFB7/NDUFB9/NDUFS7/NDUFS8/OPA1/PMAIP1/PRDX3/PRKAA1/PYCARD/RAB32/RHOT1/RHOU/RRM2B/SCO2/SDHAF1/SIRT5/SPATA18/SREBF1/SURF1/TFAM/TIMM10/TIMM17B/TNFSF10/TOMM7/TSPO/UBL5/YWHAE/Y…
GO:0044773	mitotic DNA damage checkpoint	0.00113682	0.0345841	0.0311317	ATM/BAX/BRSK1/CDC25C/CDK5RAP3/CDKN1A/CDKN1B/CNOT7/DONSON/E2F1/E2F7/FOXO4/GADD45A/MUC1/NBN/PCNA/PLAGL1/PLK2/TAOK1
GO:0006637	acyl-CoA metabolic process	0.00114261	0.0345841	0.0311317	AADAT/ACOT2/ACSL3/ACSL5/ACSS2/CBR4/DBI/DLD/DLST/ELOVL5/ELOVL6/FAR1/GSTZ1/HSD17B4/HSD17B8/PDK4/PMVK/SCD/SCD5/SUCLA2
GO:0035383	thioester metabolic process	0.00114261	0.0345841	0.0311317	AADAT/ACOT2/ACSL3/ACSL5/ACSS2/CBR4/DBI/DLD/DLST/ELOVL5/ELOVL6/FAR1/GSTZ1/HSD17B4/HSD17B8/PDK4/PMVK/SCD/SCD5/SUCLA2
GO:0070647	protein modification by small protein conjugation or removal	0.00115322	0.0347299	0.0312629	ANAPC11/ANAPC4/ARRDC4/ASB8/ATG3/BIRC2/BIRC3/BIRC6/BMI1/BTBD1/CAND1/CBFB/CBL/CDC42/CDK5RAP3/CFTR/COMMD1/COPS2/CUL4A/DDB2/DDRGK1/DTX3L/FBXL20/FBXL3/FBXO11/FBXO22/FBXO38/FBXO7/FBXO9/FBXW7/FKBP1A/FOXO4/FYN/GNL3/GNL3L/HERC1/HERC2/HERC4/HIF1A/HIST1H2BD/HLTF/HSP90AA1/HSPA5/HSPBP1/IL33/INO80C/INO80E/ISG15/IVNS1ABP/KAT2B/KBTBD8/KIAA1586/KLHL3/LONRF1/MAD2L1/MAD2L2/MARCH7/MCRS1/MED12/MED27/MED30/MED31/MIB1/…
GO:0070925	organelle assembly	0.00117732	0.0352783	0.0317566	ABCC4/ABLIM1/ACTR2/AGFG1/AHI1/ANLN/ARL13B/ASAP1/ATG3/ATMIN/ATP6V1D/B9D2/BBS7/BCCIP/CCDC28B/CDK5RAP2/CENPA/CENPE/CENPF/CENPJ/CENPK/CEP135/CEP152/CEP250/CEP290/CEP57/CHMP2A/CLASP1/CNOT7/DDX3X/DYNLL2/DYNLRB1/EHD1/FAM161A/FLNA/FNBP1L/G3BP2/GPSM2/GSN/HAUS5/HPS4/HSP90AA1/ICK/IFT172/IFT74/ITGB1/KAT2B/KIF11/KIF2A/KIF3B/MAP1LC3A/MKKS/NEBL/NEK1/NPHP3/NUPR1/OGFOD1/PCM1/PIBF1/PLA2G3/PLK1/PLK2/PLS1/PRKAA1/PRK…
GO:1905515	non-motile cilium assembly	0.0012052	0.0359343	0.0323471	ARL13B/ATMIN/BBS7/CENPJ/CEP135/CEP250/IFT172/IFT74/MKKS/PCM1/PIBF1/TMEM17
GO:0045935	positive regulation of nucleobase-containing compound metabolic process	0.00122754	0.0363391	0.0327115	ACTR2/AHI1/AKNA/ANXA3/APP/ARID4A/ARID4B/ARID5B/ARMCX3/ASF1A/ATM/ATMIN/ATOH1/BANP/BAX/BCL2L12/BCLAF1/BIRC2/BMPR2/BPTF/BRCA2/CAND1/CBFB/CCNC/CCNT1/CCNT2/CCPG1/CCT6A/CCT8/CDC7/CDH13/CDK5RAP2/CDK5RAP3/CDK8/CDKN1C/CEP290/CHCHD10/CHD7/CKAP2/CNBP/CNOT7/CRLF3/CTBP2/DBP/DDRGK1/DDX17/DDX3X/DDX5/DHX36/DLL1/DLX1/DMTF1/DNAJC2/DRD2/DTX3L/DUX4/DYRK1A/E2F1/E2F7/EDF1/EIF2AK3/ELF1/ELF2/ERCC1/EREG/ETS1/ETV4/FBXW7/F…
GO:0006367	transcription initiation from RNA polymerase II promoter	0.00123091	0.0363391	0.0327115	BAX/CAND1/CBFB/CCNC/CDK8/CDKN1A/DHX36/GTF2H2/GTF2H5/HMGB1/HNF4A/HNF4G/KAT2B/MED12/MED13/MED14/MED23/MED27/MED30/MED31/NR2F1/POLR2B/POLR2F/POLR2I/POLR2J/POLR2L/PPARA/RXRB/SOX9/TEAD4/THRAP3/WWTR1/ZNF45/ZNF451
GO:0051656	establishment of organelle localization	0.00125697	0.0369267	0.0332404	ACTR2/AP3M1/ATM/BACE1/BBS7/BET1/CBL/CDC42/CDK5RAP2/CENPA/CENPE/CENPF/CENPQ/CHMP2A/CLASP1/CTBP2/DOCK7/DRD2/FBXL20/FNBP1L/GPSM2/HIF1A/KIF3B/MAD2L1/MCFD2/MKKS/MYH9/NMD3/NSF/OPA1/PCM1/PDCD10/PIBF1/PLA2G3/PLK1/PREPL/RAB27A/RAB6A/RHOT1/RIOK2/RPS15/S100A13/SEC16A/SEC23IP/SEC24D/SERPINA1/SNX4/SPAST/SPG11/SYNE2/SYNJ1/TERF1/TFG/TGFA/TMED2/TRAPPC1/TRAPPC2L/TRAPPC3/TRAPPC5/TRAPPC6A/TRAPPC6B/UBXN2B/USO1/UXT/V…
GO:0009615	response to virus	0.00128569	0.0375862	0.0338341	ABCE1/BAD/BANF1/BCL2L1/BIRC2/BIRC3/CDK6/CNOT7/CREBZF/CXCR4/CYP1A1/DDX17/DDX21/DDX3X/DEFA1B/DHX36/DTX3L/EXOC1/EXOSC5/FAM111A/FLNA/HNRNPUL1/HYAL1/IFI6/IFITM1/IFNGR1/IL33/IRF7/ISG15/ISG20/IVNS1ABP/LCN2/MAPK14/MIR130A/MUL1/OAS3/PMAIP1/POLR3G/PQBP1/PUM2/PYCARD/RPS15A/RRP1B/SEC14L1/SERINC5/SKP2/TARBP2/TBK1/TMEM173/TRIM44/TSPAN6/VWCE
GO:0001676	long-chain fatty acid metabolic process	0.00131713	0.0383183	0.0344931	ACOT2/ACOX1/ACSL3/ACSL5/AKR1C3/CYP1A1/CYP1B1/ELOVL5/ELOVL6/FADS2/GPX4/GSTM4/HSD17B4/MGLL/PLA2G10/PLP1/PNPLA8/PTGES/QKI/SLC27A3/SLC27A5
GO:0006900	vesicle budding from membrane	0.00133253	0.0385789	0.0347277	BET1/FNBP1L/INSIG1/MCFD2/NSF/PICALM/SEC16A/SEC23IP/SEC24D/SERPINA1/TFG/TGFA/TMED2/TRAPPC1/TRAPPC2L/TRAPPC3/TRAPPC5/TRAPPC6A/TRAPPC6B/USO1
GO:0032200	telomere organization	0.00135577	0.0390396	0.0351424	ATM/BRCA2/CCNE2/CCT6A/CCT8/DCP2/DHX36/ERCC1/GAR1/GNL3/GNL3L/HIST1H3F/HIST1H3G/HIST1H4C/HIST1H4K/HNRNPA1/HNRNPA2B1/HSP90AA1/NBN/NHP2/NOP10/PARP3/PCNA/POT1/RAD50/RFC1/RIF1/RPA3/SMC6/SMG1/TERF1
GO:0019637	organophosphate metabolic process	0.00136877	0.0390396	0.0351424	AADAT/ABHD3/ACOT2/ACSL3/ACSL5/ACSS2/AK1/ALDH1A1/ALDOC/APOC1/APRT/ATM/BAD/CBR4/CHCHD10/CMPK1/COX5B/COX6A1/COX6B1/COX7B/COX8A/CROT/CTPS2/DBI/DGUOK/DLD/DLST/DPM3/EFR3A/ELOVL5/ELOVL6/ENPP3/ENTPD3/ETNK1/FAR1/FBP1/GPAM/GPX4/GSTZ1/GUCA2A/HIF1A/HSD17B4/HSD17B8/IDI1/IRS1/LHPP/LIPG/LPIN2/ME1/MLXIPL/MSH2/MTMR6/NADSYN1/NAMPT/NAPEPLD/NDUFA1/NDUFA11/NDUFA12/NDUFA13/NDUFA2/NDUFA3/NDUFA7/NDUFB10/NDUFB11/NDUFB2/N…
GO:0043312	neutrophil degranulation	0.00137349	0.0390396	0.0351424	ACTR2/AGL/ALDOC/ANO6/ANXA3/APAF1/APRT/ARPC5/ATAD3B/ATP11B/ATP6V1D/ATP8A1/BCR/BRI3/CAND1/CAT/CCT8/CD44/CEACAM1/CEACAM6/CEP290/CFD/CMTM6/CNN2/COPB1/CTSB/CTSS/CYBA/DDX3X/DEFA1B/DPP7/DSP/ENPP4/GGH/GSN/HMGB1/HSP90AA1/ITGAV/ITGB2/LCN2/LRG1/LYZ/MAPK14/MIF/MLEC/MME/NHLRC3/NME2/OLFM4/ORM1/ORM2/PGAM1/PGM2/PGRMC1/PRDX6/PSMD14/PYCARD/QPCT/QSOX1/RAB10/RAB18/RAB27A/RAB6A/RAC1/S100A9/S100P/SDCBP/SERPINA1/SLPI/S…
GO:0000723	telomere maintenance	0.0013745	0.0390396	0.0351424	ATM/BRCA2/CCNE2/CCT6A/CCT8/DCP2/DHX36/ERCC1/GAR1/GNL3/GNL3L/HIST1H4C/HIST1H4K/HNRNPA1/HNRNPA2B1/HSP90AA1/NBN/NHP2/NOP10/PARP3/PCNA/POT1/RAD50/RFC1/RIF1/RPA3/SMC6/SMG1/TERF1
GO:0045815	positive regulation of gene expression, epigenetic	0.0014116	0.0397169	0.0357521	ASF1A/CD3EAP/DDX21/DEK/KAT2B/PABPC1L/POLR2F/POLR2L/SF3B1/SMARCA5/TAF1D/TWISTNB/ZNRD1
GO:0090307	mitotic spindle assembly	0.0014116	0.0397169	0.0357521	BCCIP/CHMP2A/CLASP1/FLNA/KIF11/KIF2A/KIF3B/PIBF1/PLK1/SMC3/STAG2/TPR/VPS4B
GO:0044283	small molecule biosynthetic process	0.00142265	0.0397986	0.0358256	ABCC5/ABCD3/ACAA2/ACADVL/ACSL3/ACSS2/AKR1C3/AKR1C4/ALDH18A1/ALDOC/APIP/APOC1/APRT/ARPP19/ASS1/BCAT1/CBR4/CEACAM1/CFTR/CHST15/CMPK1/CNBP/CTPS2/CYP1A1/CYP27A1/CYP39A1/DSE/ELOVL5/ELOVL6/ENPP3/ENTPD3/FADS2/FAM3C/FBP1/GAD1/GATM/GFI1/GLS/GPAM/GPX4/GSTM4/HAS2/HIF1A/HMGCS2/HSD17B4/HSD17B8/HYAL1/IDI1/INSIG1/KAT2B/LBR/LEPR/MBTPS1/MGLL/MID1IP1/MIF/MLXIPL/MMACHC/MTR/NME1/NME2/NME4/NME6/NTHL1/NUDT1/NUDT3/NUP1…
GO:0097193	intrinsic apoptotic signaling pathway	0.00143295	0.0397986	0.0358256	APAF1/ARL6IP5/BAD/BAX/BCL2L1/BCL2L12/BCLAF1/BRCA2/CD44/CDKN1A/CRIP1/CUL4A/CYP1B1/DDX3X/DDX5/DNAJC10/E2F1/EIF2AK3/FBXW7/HIF1A/HIPK2/HRAS/IFI6/IL20RA/IVNS1ABP/MARCH7/MIF/MUC1/NBN/NDUFA13/NOX1/NUPR1/OPA1/PDCD10/PERP/PHLDA3/PIAS4/PIK3R1/PLAGL2/PMAIP1/PYCARD/RRM2B/S100A9/STK24/TRIB3/WWOX
GO:0006293	nucleotide-excision repair, preincision complex stabilization	0.00144106	0.0397986	0.0358256	CUL4A/DDB2/ERCC1/ERCC5/GTF2H2/GTF2H5/RBX1/RPA3
GO:0006295	nucleotide-excision repair, DNA incision, 3'-to lesion	0.00144106	0.0397986	0.0358256	CUL4A/DDB2/ERCC1/ERCC5/GTF2H2/GTF2H5/RBX1/RPA3
GO:0010638	positive regulation of organelle organization	0.00148353	0.0407834	0.0367121	ACTR2/ACTR3B/ANK1/ANXA1/ARL2/ARPC5/ATM/ATMIN/BAD/BAX/BIK/CCT6A/CCT8/CDC42/CDC42EP5/CDK5R1/CDK5RAP2/CDKN1B/CENPJ/CEP135/CHCHD10/CLASP1/CTBP1/DHX36/DSTN/E2F1/ERCC1/EREG/EVL/FBXO7/FBXW7/FLNA/G3BP2/GNL3/GPSM2/GSN/GTF2H2/GZMB/HIF1A/HNRNPA1/HNRNPA2B1/HPS4/HRAS/MIER1/MSX2/MUC1/MUL1/NBN/NCKAP1/NES/NIN/NIPBL/NRP1/OGT/OPA1/PFDN2/PHF19/PHIP/PMAIP1/POT1/PRKAA1/PYCARD/RAC1/RAD50/RHOU/RIF1/ROCK2/SDCBP/SEMA5A/S…
GO:0072331	signal transduction by p53 class mediator	0.00155607	0.0423351	0.0381089	ATM/BANP/BAX/BCL2L12/BRCA2/CD44/CDC25C/CDK5R1/CDK5RAP3/CDKN1A/CDKN1B/CNOT7/DDX5/DYRK1A/E2F1/E2F7/GADD45A/HIPK2/ING5/MAPK14/MARCH7/MIF/MUC1/NBN/NDRG1/NUAK1/NUPR1/PCNA/PERP/PHLDA3/PLAGL1/PLK2/PMAIP1/PRKAA1/PRKAB2/PYCARD/RAD17/RAD50/RPA3/RPL23/RRM2B/SUPT16H/TP53INP1/WWOX
GO:0071103	DNA conformation change	0.00155611	0.0423351	0.0381089	ASCC3/ASF1A/CABIN1/CENPA/CENPK/CENPM/CENPQ/CHD1/CUL4A/DDB2/DDX3X/DHX36/GATAD1/GTF2H2/GTF2H5/H1FX/HELLS/HIST1H1C/HIST1H3F/HIST1H3G/HIST1H4C/HIST1H4K/HMGB1/HNRNPA2B1/MCM7/NAP1L1/NBN/POT1/PURA/RAD50/RAD54B/RBX1/RECQL/SHPRH/SMARCA1/SMARCA5/SMC2/SMC4/SMCHD1/SOX9/TOP2A/TOP2B/TPR/TSPYL4/UBA52
GO:1904029	regulation of cyclin-dependent protein kinase activity	0.00156116	0.0423351	0.0381089	BCCIP/CCNC/CCND2/CCNL1/CCNT1/CCNT2/CCNY/CDC25C/CDK5R1/CDK5RAP3/CDKN1A/CDKN1B/CDKN1C/CKS2/FBXO7/GADD45A/KAT2B/PKD2/PLK1
GO:0000280	nuclear division	0.00160899	0.0434356	0.0390996	ACTR2/ANLN/ATM/AURKAIP1/BCCIP/BRCA2/BUB3/CDC25C/CDK5RAP2/CDKN1B/CDKN1C/CENPE/CENPF/CHMP2A/CKS2/CLASP1/DERPC/DUSP1/EREG/FLNA/KIF11/KIF2A/KIF3B/MAD2L1/MAD2L2/MSX2/MTBP/NIPBL/NME6/PDS5A/PHIP/PIBF1/PLK1/PPP2R2D/PRKAR1A/RAD50/RAD54B/RCC1/RIOK2/SMC2/SMC3/SMC4/SPAST/STAG2/TERF1/TGFA/TOP2A/TPR/UBE2C/UBXN2B/USP16/VPS4B
GO:0002283	neutrophil activation involved in immune response	0.001641	0.0438075	0.0394344	ACTR2/AGL/ALDOC/ANO6/ANXA3/APAF1/APRT/ARPC5/ATAD3B/ATP11B/ATP6V1D/ATP8A1/BCR/BRI3/CAND1/CAT/CCT8/CD44/CEACAM1/CEACAM6/CEP290/CFD/CMTM6/CNN2/COPB1/CTSB/CTSS/CYBA/DDX3X/DEFA1B/DPP7/DSP/ENPP4/GGH/GSN/HMGB1/HSP90AA1/ITGAV/ITGB2/LCN2/LRG1/LYZ/MAPK14/MIF/MLEC/MME/NHLRC3/NME2/OLFM4/ORM1/ORM2/PGAM1/PGM2/PGRMC1/PRDX6/PSMD14/PYCARD/QPCT/QSOX1/RAB10/RAB18/RAB27A/RAB6A/RAC1/S100A9/S100P/SDCBP/SERPINA1/SLPI/S…
GO:0048193	Golgi vesicle transport	0.00164101	0.0438075	0.0394344	ACSL3/ANK1/ARF5/BET1/CCDC91/CENPE/COG3/COG5/COMMD1/COPB1/COPG2/DYNLL2/GOLGA4/GOLGB1/INSIG1/KIF11/KIF2A/KIF3B/KRT18/LYPLA1/MACF1/MCFD2/NSF/RAB10/RAB33B/RAB6A/RABEP1/RANGRF/RP2/SEC16A/SEC23IP/SEC24D/SERPINA1/SORL1/SPAST/SPTAN1/SPTBN1/STX6/TFG/TGFA/TMED2/TMED7/TRAPPC1/TRAPPC2L/TRAPPC3/TRAPPC5/TRAPPC6A/TRAPPC6B/USO1/VPS13A
GO:0051193	regulation of cofactor metabolic process	0.0016447	0.0438075	0.0394344	FBP1/FYN/GSTZ1/HIF1A/ME1/MLXIPL/MT3/NNT/NOXO1/NUP153/NUP160/NUP210/NUPR1/OGT/PDK4/PFKFB2/PGAM1/PPARA/PRKAA1/RAC1/RANBP2/SLC7A11/TPR
GO:0001947	heart looping	0.00168875	0.0447819	0.0403115	AHI1/ARL13B/BBS7/DLL1/HIF1A/IFT172/MESP1/MIB1/MKKS/NODAL/NPHP3/OVOL2/PKD2/TGFBR2/TMED2
GO:0007088	regulation of mitotic nuclear division	0.00182867	0.0481742	0.0433651	ANLN/ATM/AURKAIP1/CDC25C/CDK5RAP2/CDKN1B/CDKN1C/CENPE/CENPF/CHMP2A/DUSP1/EREG/KIF11/MAD2L1/MAD2L2/MTBP/NME6/PHIP/PLK1/RCC1/RIOK2/SMC3/STAG2/TGFA/TPR/UBE2C/UBXN2B/VPS4B
GO:0090305	nucleic acid phosphodiester bond hydrolysis	0.00183276	0.0481742	0.0433651	ANG/APAF1/BAX/CNOT7/CSTF3/CUL4A/DCP2/DDB2/DFFA/DICER1/ENPP3/ERCC1/ERCC5/EXOSC1/EXOSC5/GTF2H2/GTF2H5/HMGB1/ISG20/NTHL1/NUDT21/PAN3/PCF11/PCNA/PGAP1/PGBD5/PMS2/POLR2I/RAD50/RBX1/REV3L/RFC1/RNASE1/RNASE4/RNASEH2A/RNASEK/RPA3/RPP21/TSNAX/UBA52/UTP23/ZNRD1

## Sheet: CC
ID	Description	pvalue	p.adjust	qvalue	geneID
GO:0031967	organelle envelope	3.22711e-13	1.13756e-10	8.96797e-11	ABCB10/ACADM/ACADVL/ACSL3/ACSL5/AGFG1/AHCTF1/ALDH18A1/ANXA1/ANXA11/ANXA4/APOOL/APP/ARL2/ARMCX3/ASS1/ATAD3B/ATP11B/AURKAIP1/BAD/BANF1/BAX/BCL2L1/BIK/BNIP2/BRI3BP/CAT/CBX5/CCND2/CENPF/CHCHD1/CHCHD10/CHCHD5/CHMP2A/COX17/COX5B/COX6A1/COX6B1/COX7A2/COX7B/COX8A/CPOX/CYP1A1/CYP27A1/DDX3X/DNAJB12/DNAJB14/DNAJC2/DUX4/ECSIT/EIF5A2/EPHA4/FAM156A/FAM156B/FZD9/GATM/GCHFR/GHITM/GPAM/GPX4/HIGD1A/HIGD2A/HSD17B8/…
GO:0031975	envelope	3.22711e-13	1.13756e-10	8.96797e-11	ABCB10/ACADM/ACADVL/ACSL3/ACSL5/AGFG1/AHCTF1/ALDH18A1/ANXA1/ANXA11/ANXA4/APOOL/APP/ARL2/ARMCX3/ASS1/ATAD3B/ATP11B/AURKAIP1/BAD/BANF1/BAX/BCL2L1/BIK/BNIP2/BRI3BP/CAT/CBX5/CCND2/CENPF/CHCHD1/CHCHD10/CHCHD5/CHMP2A/COX17/COX5B/COX6A1/COX6B1/COX7A2/COX7B/COX8A/CPOX/CYP1A1/CYP27A1/DDX3X/DNAJB12/DNAJB14/DNAJC2/DUX4/ECSIT/EIF5A2/EPHA4/FAM156A/FAM156B/FZD9/GATM/GCHFR/GHITM/GPAM/GPX4/HIGD1A/HIGD2A/HSD17B8/…
GO:0005740	mitochondrial envelope	7.79608e-11	1.73102e-08	1.36466e-08	ABCB10/ACADM/ACADVL/ACSL3/ACSL5/ALDH18A1/ANXA1/APOOL/ARL2/ARMCX3/ASS1/ATAD3B/AURKAIP1/BAD/BAX/BCL2L1/BIK/BRI3BP/CAT/CHCHD1/CHCHD10/CHCHD5/COX17/COX5B/COX6A1/COX6B1/COX7A2/COX7B/COX8A/CPOX/CYP1A1/CYP27A1/DDX3X/ECSIT/EPHA4/FZD9/GATM/GHITM/GPAM/HIGD1A/HIGD2A/HSD17B8/HSD3B1/HSPD1/IFI6/MRPL11/MRPL20/MRPL21/MRPL22/MRPL23/MRPL24/MRPL27/MRPL33/MRPL36/MRPL40/MRPL41/MRPL42/MRPL52/MRPL53/MRPL54/MRPL55/MRPS1…
GO:0005840	ribosome	9.82141e-11	1.73102e-08	1.36466e-08	AURKAIP1/CHCHD1/DDX3X/DNAJC21/GADD45GIP1/LARP4/MRPL11/MRPL20/MRPL21/MRPL22/MRPL23/MRPL24/MRPL27/MRPL33/MRPL36/MRPL40/MRPL41/MRPL42/MRPL52/MRPL53/MRPL54/MRPL55/MRPS11/MRPS12/MRPS17/MRPS18C/MRPS24/MRPS33/MRPS34/MT3/NDUFA7/RPL12/RPL13/RPL17/RPL23/RPL29/RPL34/RPL36/RPL36A/RPL39/RPL39L/RPL41/RPL8/RPLP0/RPLP1/RPS15/RPS15A/RPS17/RPS21/RPS24/RPS26/RPS28/RPS29/RPS9/SERP1/UBA52
GO:0044391	ribosomal subunit	1.68625e-10	2.37762e-08	1.87441e-08	DDX3X/LARP4/MRPL11/MRPL20/MRPL21/MRPL22/MRPL23/MRPL24/MRPL27/MRPL33/MRPL36/MRPL40/MRPL41/MRPL42/MRPL52/MRPL53/MRPL54/MRPL55/MRPS11/MRPS12/MRPS17/MRPS18C/MRPS24/MRPS33/MRPS34/RPL12/RPL13/RPL17/RPL23/RPL29/RPL34/RPL36/RPL36A/RPL39/RPL39L/RPL41/RPL8/RPLP0/RPLP1/RPS15/RPS15A/RPS17/RPS21/RPS24/RPS26/RPS28/RPS29/RPS9/UBA52
GO:0031966	mitochondrial membrane	2.51551e-10	2.95573e-08	2.33016e-08	ABCB10/ACADM/ACADVL/ACSL3/ACSL5/ALDH18A1/ANXA1/APOOL/ARMCX3/ASS1/ATAD3B/AURKAIP1/BAD/BAX/BCL2L1/BIK/BRI3BP/CHCHD1/CHCHD10/COX5B/COX6A1/COX6B1/COX7A2/COX7B/COX8A/CPOX/CYP1A1/CYP27A1/DDX3X/ECSIT/EPHA4/FZD9/GATM/GHITM/GPAM/HIGD1A/HIGD2A/HSD3B1/HSPD1/IFI6/MRPL11/MRPL20/MRPL21/MRPL22/MRPL23/MRPL24/MRPL27/MRPL33/MRPL36/MRPL40/MRPL41/MRPL42/MRPL52/MRPL53/MRPL54/MRPL55/MRPS11/MRPS12/MRPS17/MRPS18C/MRPS24…
GO:0044429	mitochondrial part	2.9377e-09	2.95868e-07	2.33249e-07	AADAT/ABCB10/ABCE1/ACAA2/ACADM/ACADVL/ACOT2/ACSL3/ACSL5/ACSS2/AKR1B15/ALDH18A1/ALDH4A1/ALKBH7/ANXA1/APOOL/ARL2/ARMCX3/ASS1/ATAD3B/AURKAIP1/BAD/BAX/BCL2L1/BIK/BRI3BP/CAT/CBR4/CHCHD1/CHCHD10/CHCHD5/COX17/COX5B/COX6A1/COX6B1/COX7A2/COX7B/COX8A/CPOX/CYP1A1/CYP27A1/DBT/DDX3X/DGUOK/DLD/DLST/ECSIT/EPHA4/ETFB/FZD9/GADD45GIP1/GATM/GFM1/GHITM/GLRX2/GLS/GPAM/GSTZ1/HIGD1A/HIGD2A/HMGCS2/HSD17B8/HSD3B1/HSPD1/I…
GO:0019866	organelle inner membrane	4.10561e-09	3.61807e-07	2.85232e-07	ABCB10/ACADVL/ALDH18A1/APOOL/ATAD3B/ATP11B/AURKAIP1/BCL2L1/CHCHD1/CHCHD10/COX5B/COX6A1/COX6B1/COX7A2/COX7B/COX8A/CPOX/CYP1A1/CYP27A1/ECSIT/GATM/GHITM/HIGD1A/HIGD2A/HSD3B1/HSPD1/IFI6/LBR/LEMD2/LEMD3/MATR3/MRPL11/MRPL20/MRPL21/MRPL22/MRPL23/MRPL24/MRPL27/MRPL33/MRPL36/MRPL40/MRPL41/MRPL42/MRPL52/MRPL53/MRPL54/MRPL55/MRPS11/MRPS12/MRPS17/MRPS18C/MRPS24/MRPS33/MRPS34/NDUFA1/NDUFA11/NDUFA12/NDUFA13/ND…
GO:0098798	mitochondrial protein complex	6.22525e-09	4.87645e-07	3.84437e-07	APOOL/BAX/CHCHD1/CHCHD10/COX6A1/DBT/MRPL11/MRPL20/MRPL21/MRPL22/MRPL23/MRPL24/MRPL27/MRPL33/MRPL36/MRPL40/MRPL41/MRPL42/MRPL52/MRPL53/MRPL54/MRPL55/MRPS11/MRPS12/MRPS17/MRPS18C/MRPS24/MRPS33/MRPS34/MTX3/NDUFA1/NDUFA11/NDUFA12/NDUFA13/NDUFA2/NDUFA3/NDUFA7/NDUFB10/NDUFB11/NDUFB2/NDUFB6/NDUFB7/NDUFB9/NDUFS7/NDUFS8/SDHD/TIMM10/TIMM17B/TOMM7
GO:1902494	catalytic complex	3.8394e-08	2.46146e-06	1.9405e-06	AGL/ANAPC11/ANAPC4/AQR/ATG3/ATP1A1/BAZ1A/BCCIP/BMI1/BPTF/CAND1/CARHSP1/CBR4/CBX5/CBX7/CCND2/CCNE2/CCNT1/CCNT2/CCNY/CDK5R1/CDK6/CDKN1A/CDKN1B/CHM/COMMD1/CUL4A/CYBA/DBT/DDB2/DDX5/DICER1/DLD/DLST/DPM3/DR1/DYNLRB1/DYNLT3/EEA1/EP400/ERCC1/EXOSC1/EXOSC5/EZH2/FBXL3/FBXO11/FBXO38/FBXO7/FBXO9/FBXW7/GAR1/GNG5/GTF2H2/GTF2H5/HDAC9/HNRNPA1/HNRNPA2B1/HNRNPR/ING3/ING5/INO80C/INO80E/IRS1/ISY1/KAT2B/KBTBD8/KHSRP/…
GO:0005743	mitochondrial inner membrane	3.84058e-08	2.46146e-06	1.9405e-06	ABCB10/ACADVL/ALDH18A1/APOOL/ATAD3B/AURKAIP1/BCL2L1/CHCHD1/CHCHD10/COX5B/COX6A1/COX6B1/COX7A2/COX7B/COX8A/CPOX/CYP1A1/CYP27A1/ECSIT/GATM/GHITM/HIGD1A/HIGD2A/HSD3B1/HSPD1/IFI6/MRPL11/MRPL20/MRPL21/MRPL22/MRPL23/MRPL24/MRPL27/MRPL33/MRPL36/MRPL40/MRPL41/MRPL42/MRPL52/MRPL53/MRPL54/MRPL55/MRPS11/MRPS12/MRPS17/MRPS18C/MRPS24/MRPS33/MRPS34/NDUFA1/NDUFA11/NDUFA12/NDUFA13/NDUFA2/NDUFA3/NDUFA7/NDUFAF3/ND…
GO:0005739	mitochondrion	7.69442e-08	4.52047e-06	3.56373e-06	AADAT/ABCB10/ABCD3/ABCE1/ACAA2/ACADM/ACADVL/ACOT2/ACSL3/ACSL5/ACSS2/AGMAT/AKR1B15/ALDH18A1/ALDH4A1/ALKBH7/ANXA1/APOOL/ARGLU1/ARL2/ARMCX3/ASS1/ATAD3B/AURKAIP1/BAD/BAX/BCL2L1/BIK/BOLA3/BRI3BP/CAT/CBR4/CD3EAP/CHCHD1/CHCHD10/CHCHD5/CMC1/COX17/COX5B/COX6A1/COX6B1/COX7A2/COX7B/COX8A/CPOX/CREBZF/CYP1A1/CYP1B1/CYP27A1/DBT/DDAH2/DDX21/DDX3X/DGUOK/DHX36/DLD/DLST/DNLZ/E2F1/ECSIT/EPHA4/ETFB/FBXO7/FBXW7/FYN/F…
GO:0015934	large ribosomal subunit	2.51535e-07	1.3641e-05	1.07539e-05	MRPL11/MRPL20/MRPL21/MRPL22/MRPL23/MRPL24/MRPL27/MRPL33/MRPL36/MRPL40/MRPL41/MRPL42/MRPL52/MRPL53/MRPL54/MRPL55/RPL12/RPL13/RPL17/RPL23/RPL29/RPL34/RPL36/RPL36A/RPL39/RPL39L/RPL41/RPL8/RPLP0/RPLP1/UBA52
GO:0070469	respiratory chain	3.26422e-07	1.64377e-05	1.29587e-05	COX6A1/COX7A2/COX7B/HIGD1A/HIGD2A/NDUFA1/NDUFA11/NDUFA12/NDUFA13/NDUFA2/NDUFA3/NDUFA7/NDUFB10/NDUFB11/NDUFB2/NDUFB6/NDUFB7/NDUFB9/NDUFS7/NDUFS8/NNT/SDHD/SURF1/UQCRH
GO:0044451	nucleoplasm part	3.7911e-07	1.78182e-05	1.4047e-05	ACADM/AFF1/ARHGAP18/ARL6IP4/ASCC3/ATMIN/BANP/BCLAF1/BMI1/BMP2K/BPTF/CBX5/CCNL1/CCNT1/CCNT2/CDC14A/CDC25C/CDK8/CDKN1A/CLIC3/CNOT7/DDX17/DDX3X/DHX15/DHX36/DOCK1/DR1/DYRK1A/E2F7/ELF2/ELP3/EP400/ERCC1/EZH2/FAM76B/FAS/FBXL3/FOXO4/GADD45A/GAR1/GEMIN6/GFI1/GNL3/GTF2H2/GTF2H5/HDAC9/HIF1A/HIPK2/HNRNPA2B1/ING3/ING5/INO80C/ISG20/KAT2B/KIF2A/LAGE3/LHPP/LRCH4/MAGOH/MAPK14/MAX/MBD1/MCRS1/MED12/MED13/MED14/MED1…
GO:0070161	anchoring junction	8.25985e-07	3.6395e-05	2.86921e-05	ACTR2/AHI1/ALCAM/ALKBH6/ANXA1/ARL2/ARPC5/BMPR2/CAT/CBL/CD44/CD46/CD99L2/CDC42/CDH13/CEACAM1/CLASP1/CNN2/CSRP2/CYBA/DLL1/DOCK7/DSG2/DSP/EIF4G2/ENAH/EPB41L2/EPB41L5/EVL/FAP/FAT1/FHL2/FLNA/FRMD4A/GNA13/GSN/HSPA5/ITGA2/ITGA6/ITGAV/ITGB1/JAG1/KRAS/KRT18/LIMA1/MME/MPRIP/MYH9/NCKAP1/NDRG1/NEDD9/NHS/NRP1/PACSIN2/PDLIM7/PERP/PKP3/PNN/PPFIBP1/PTPN12/PTPRK/PTPRM/RAB10/RAC1/RHOU/RPL12/RPL23/RPL8/RPLP0/RPLP1/…
GO:0000313	organellar ribosome	1.04625e-06	4.09783e-05	3.23054e-05	CHCHD1/MRPL11/MRPL20/MRPL21/MRPL22/MRPL23/MRPL24/MRPL27/MRPL33/MRPL36/MRPL40/MRPL41/MRPL42/MRPL52/MRPL53/MRPL54/MRPL55/MRPS11/MRPS12/MRPS17/MRPS18C/MRPS24/MRPS33/MRPS34/NDUFA7
GO:0005761	mitochondrial ribosome	1.04625e-06	4.09783e-05	3.23054e-05	CHCHD1/MRPL11/MRPL20/MRPL21/MRPL22/MRPL23/MRPL24/MRPL27/MRPL33/MRPL36/MRPL40/MRPL41/MRPL42/MRPL52/MRPL53/MRPL54/MRPL55/MRPS11/MRPS12/MRPS17/MRPS18C/MRPS24/MRPS33/MRPS34/NDUFA7
GO:0005912	adherens junction	1.14762e-06	4.25829e-05	3.35704e-05	ACTR2/AHI1/ALCAM/ALKBH6/ANXA1/ARL2/ARPC5/BMPR2/CAT/CBL/CD44/CD46/CD99L2/CDC42/CDH13/CEACAM1/CLASP1/CNN2/CSRP2/CYBA/DLL1/DOCK7/DSP/EIF4G2/ENAH/EPB41L2/EPB41L5/EVL/FAP/FAT1/FHL2/FLNA/FRMD4A/GNA13/GSN/HSPA5/ITGA2/ITGA6/ITGAV/ITGB1/JAG1/KRAS/KRT18/LIMA1/MME/MPRIP/MYH9/NCKAP1/NDRG1/NEDD9/NHS/NRP1/PACSIN2/PDLIM7/PKP3/PPFIBP1/PTPN12/PTPRK/PTPRM/RAB10/RAC1/RHOU/RPL12/RPL23/RPL8/RPLP0/RPLP1/RPS15/RPS17/RP…
GO:0005746	mitochondrial respiratory chain	1.72776e-06	6.09036e-05	4.80136e-05	COX6A1/COX7A2/COX7B/NDUFA1/NDUFA11/NDUFA12/NDUFA13/NDUFA2/NDUFA3/NDUFA7/NDUFB10/NDUFB11/NDUFB2/NDUFB6/NDUFB7/NDUFB9/NDUFS7/NDUFS8/NNT/SDHD/SURF1/UQCRH
GO:1990234	transferase complex	2.23567e-06	7.50546e-05	5.91696e-05	ANAPC11/ANAPC4/ATG3/BCCIP/BMI1/BPTF/CAND1/CBX5/CBX7/CCND2/CCNE2/CCNT1/CCNT2/CCNY/CDK5R1/CDK6/CDKN1A/CDKN1B/CHM/COMMD1/CUL4A/DDB2/DLD/DLST/DPM3/DR1/EEA1/EP400/ERCC1/EZH2/FBXL3/FBXO11/FBXO38/FBXO7/FBXO9/FBXW7/GTF2H2/GTF2H5/HDAC9/ING3/ING5/INO80C/IRS1/KAT2B/KBTBD8/KLHL3/KRTCAP2/MAD2L2/MAX/MCRS1/MED12/MED27/MED30/MED31/MIB2/MSL2/MSL3/OGT/PCNA/PHF19/PIAS4/PIGP/PIK3R1/PIK3R4/POLR1D/POLR2B/POLR2F/POLR2I…
GO:0016604	nuclear body	3.27599e-06	0.000104981	8.27619e-05	ACADM/ARHGAP18/ARL6IP4/ASCC3/ATMIN/BANP/BCLAF1/BMI1/BMP2K/CBX5/CCNL1/CDC14A/CDC25C/CDKN1A/CLIC3/CNOT7/DDX17/DDX3X/DHX15/DHX36/DOCK1/DYRK1A/E2F7/ELF2/EP400/FAM76B/FAS/FBXL3/FOXO4/GADD45A/GAR1/GEMIN6/GFI1/GNL3/GTF2H2/HIF1A/HIPK2/HNRNPA2B1/ISG20/KIF2A/LAGE3/LHPP/LRCH4/MAGOH/MAPK14/MAX/MBD1/MED19/MRPL36/MSX2/MTDH/NAMPT/NBN/NFE2/NHP2/NHS/NOP10/NRIP1/NUDT21/PABPN1/PACSIN2/PCNA/PCNP/PIAS4/PLAG1/PLAGL1/P…
GO:0022626	cytosolic ribosome	1.0415e-05	0.000319243	0.000251677	DDX3X/LARP4/RPL12/RPL13/RPL17/RPL23/RPL29/RPL34/RPL36/RPL36A/RPL39/RPL39L/RPL41/RPL8/RPLP0/RPLP1/RPS15/RPS15A/RPS17/RPS21/RPS24/RPS26/RPS28/RPS29/RPS9/UBA52
GO:0030055	cell-substrate junction	1.11054e-05	0.000325549	0.000256648	ACTR2/ALCAM/ALKBH6/ANXA1/ARL2/ARPC5/CAT/CBL/CD44/CD46/CD99L2/CDC42/CDH13/CLASP1/CNN2/COL17A1/CSRP2/CYBA/DOCK7/ENAH/EPB41L2/EPB41L5/EVL/FAP/FAT1/FHL2/FLNA/GNA13/GSN/HSPA5/ITGA2/ITGA6/ITGAV/ITGB1/KRAS/LIMA1/MME/MPRIP/MYH9/NCKAP1/NEDD9/NHS/NRP1/PACSIN2/PDLIM7/PPFIBP1/PTPN12/RAB10/RAC1/RHOU/RPL12/RPL23/RPL8/RPLP0/RPLP1/RPS15/RPS17/RPS29/RPS9/RRAS/SDCBP/SH3KBP1/SORBS1/SORBS2/SORBS3/SYNE2/TES/TNS4/VCL/…
GO:0044455	mitochondrial membrane part	1.15787e-05	0.000325549	0.000256648	ABCB10/APOOL/ARMCX3/CHCHD10/COX6A1/COX7A2/COX7B/MTX3/MUL1/NDUFA1/NDUFA11/NDUFA12/NDUFA13/NDUFA2/NDUFA3/NDUFA7/NDUFB10/NDUFB11/NDUFB2/NDUFB6/NDUFB7/NDUFB9/NDUFS7/NDUFS8/NNT/OPA1/RHOT1/SARM1/SCO2/SDHD/SURF1/TIMM10/TIMM17B/TOMM7/UQCRH
GO:0005925	focal adhesion	1.20061e-05	0.000325549	0.000256648	ACTR2/ALCAM/ALKBH6/ANXA1/ARL2/ARPC5/CAT/CBL/CD44/CD46/CD99L2/CDC42/CDH13/CLASP1/CNN2/CSRP2/CYBA/DOCK7/ENAH/EPB41L2/EPB41L5/EVL/FAP/FAT1/FHL2/FLNA/GNA13/GSN/HSPA5/ITGA2/ITGA6/ITGAV/ITGB1/KRAS/LIMA1/MME/MPRIP/MYH9/NCKAP1/NEDD9/NHS/NRP1/PACSIN2/PDLIM7/PPFIBP1/PTPN12/RAB10/RAC1/RHOU/RPL12/RPL23/RPL8/RPLP0/RPLP1/RPS15/RPS17/RPS29/RPS9/RRAS/SDCBP/SH3KBP1/SORBS1/SORBS2/SORBS3/SYNE2/TES/TNS4/VCL/YES1/YWH…
GO:0005924	cell-substrate adherens junction	1.44341e-05	0.000376889	0.000297122	ACTR2/ALCAM/ALKBH6/ANXA1/ARL2/ARPC5/CAT/CBL/CD44/CD46/CD99L2/CDC42/CDH13/CLASP1/CNN2/CSRP2/CYBA/DOCK7/ENAH/EPB41L2/EPB41L5/EVL/FAP/FAT1/FHL2/FLNA/GNA13/GSN/HSPA5/ITGA2/ITGA6/ITGAV/ITGB1/KRAS/LIMA1/MME/MPRIP/MYH9/NCKAP1/NEDD9/NHS/NRP1/PACSIN2/PDLIM7/PPFIBP1/PTPN12/RAB10/RAC1/RHOU/RPL12/RPL23/RPL8/RPLP0/RPLP1/RPS15/RPS17/RPS29/RPS9/RRAS/SDCBP/SH3KBP1/SORBS1/SORBS2/SORBS3/SYNE2/TES/TNS4/VCL/YES1/YWH…
GO:1990204	oxidoreductase complex	2.08622e-05	0.000525281	0.000414107	CBR4/CYBA/DBT/DLD/DLST/NDUFA1/NDUFA11/NDUFA12/NDUFA13/NDUFA2/NDUFA3/NDUFA7/NDUFB10/NDUFB11/NDUFB2/NDUFB6/NDUFB7/NDUFB9/NDUFS7/NDUFS8/NOX1/NOXO1/SDHD
GO:0005747	mitochondrial respiratory chain complex I	3.02103e-05	0.000685843	0.000540687	NDUFA1/NDUFA11/NDUFA12/NDUFA13/NDUFA2/NDUFA3/NDUFA7/NDUFB10/NDUFB11/NDUFB2/NDUFB6/NDUFB7/NDUFB9/NDUFS7/NDUFS8
GO:0030964	NADH dehydrogenase complex	3.02103e-05	0.000685843	0.000540687	NDUFA1/NDUFA11/NDUFA12/NDUFA13/NDUFA2/NDUFA3/NDUFA7/NDUFB10/NDUFB11/NDUFB2/NDUFB6/NDUFB7/NDUFB9/NDUFS7/NDUFS8
GO:0045271	respiratory chain complex I	3.02103e-05	0.000685843	0.000540687	NDUFA1/NDUFA11/NDUFA12/NDUFA13/NDUFA2/NDUFA3/NDUFA7/NDUFB10/NDUFB11/NDUFB2/NDUFB6/NDUFB7/NDUFB9/NDUFS7/NDUFS8
GO:0048471	perinuclear region of cytoplasm	3.11305e-05	0.000685843	0.000540687	ACSL3/ANGEL1/ANXA4/APP/ARF5/ARFGEF1/BNIP2/CBL/CCNT2/CD2AP/CDC25C/CDH13/CDK5R1/CDK5RAP2/CDKN1A/CENPF/CEP250/CTLA4/CTSB/CYB5R4/CYBA/EIF2AK3/EIF4A2/ENPP3/EXOC1/EXOC8/FAT1/FBXW7/FLNA/FYN/FZD9/GALNT1/GBP2/GDPD5/GOLGA1/GSN/HCN4/HHATL/HRAS/HSP90AA1/ITGA2/ITGB1/KRT18/LAMB1/MAD2L1/MAL2/MT1A/MT1E/MT1F/MT1G/MT1H/MT1X/MT2A/MT3/MTDH/MTMR6/MTPN/NDFIP2/NDRG1/NDRG2/NME1/NME2/NUPR1/OLFM4/PAK2/PCSK9/PDE9A/PICALM/P…
GO:0098800	inner mitochondrial membrane protein complex	4.75304e-05	0.00101542	0.000800511	APOOL/CHCHD10/COX6A1/NDUFA1/NDUFA11/NDUFA12/NDUFA13/NDUFA2/NDUFA3/NDUFA7/NDUFB10/NDUFB11/NDUFB2/NDUFB6/NDUFB7/NDUFB9/NDUFS7/NDUFS8/SDHD/TIMM10/TIMM17B
GO:0015935	small ribosomal subunit	6.91613e-05	0.00143408	0.00113056	DDX3X/LARP4/MRPL42/MRPS11/MRPS12/MRPS17/MRPS18C/MRPS24/MRPS33/MRPS34/RPS15/RPS15A/RPS17/RPS21/RPS24/RPS26/RPS28/RPS29/RPS9
GO:0098803	respiratory chain complex	7.61685e-05	0.00153425	0.00120953	COX6A1/NDUFA1/NDUFA11/NDUFA12/NDUFA13/NDUFA2/NDUFA3/NDUFA7/NDUFB10/NDUFB11/NDUFB2/NDUFB6/NDUFB7/NDUFB9/NDUFS7/NDUFS8/SDHD
GO:0000315	organellar large ribosomal subunit	0.000100905	0.00192266	0.00151573	MRPL11/MRPL20/MRPL21/MRPL22/MRPL23/MRPL24/MRPL27/MRPL33/MRPL36/MRPL40/MRPL41/MRPL42/MRPL52/MRPL53/MRPL54/MRPL55
GO:0005762	mitochondrial large ribosomal subunit	0.000100905	0.00192266	0.00151573	MRPL11/MRPL20/MRPL21/MRPL22/MRPL23/MRPL24/MRPL27/MRPL33/MRPL36/MRPL40/MRPL41/MRPL42/MRPL52/MRPL53/MRPL54/MRPL55
GO:0005783	endoplasmic reticulum	0.000119606	0.00221901	0.00174937	ACSL3/ACSL5/AGL/AGR3/ALDH3A1/ALDH3A2/ALG10B/ANGEL1/ANK1/ANKS4B/ANTXR2/APOC1/APP/ARL6IP5/ARSJ/ASS1/ATP10B/ATP11B/ATP11C/ATP1A1/ATP8A1/BACE1/BACE2/BAX/BCL2L1/BET1/CAMK2B/CAT/CDC42/CES2/CFTR/CLCC1/CLEC2D/CLSTN2/CNBP/CNPY3/COL17A1/COPB1/COPG2/CRIPAK/CYB5R4/CYBA/CYP1A1/CYP1B1/CYP39A1/CYP3A5/CYP4X1/DBI/DDRGK1/DNAJB12/DNAJB14/DNAJC10/DPAGT1/DPM3/DSE/EDEM1/EDEM3/EIF2AK3/EIF5A2/ELOVL5/ELOVL6/EPHA4/ERAP2/E…
GO:0005759	mitochondrial matrix	0.000129669	0.00234402	0.00184792	AADAT/ABCE1/ACAA2/ACADM/ACADVL/ACOT2/ACSS2/AKR1B15/ALDH4A1/ALKBH7/ARL2/BCL2L1/CBR4/CHCHD1/CYP27A1/DBT/DGUOK/DLD/DLST/ETFB/GADD45GIP1/GFM1/GLRX2/GLS/GSTZ1/HMGCS2/HSD17B8/HSPD1/IARS2/ISCA1/MPST/MRPL11/MRPL20/MRPL21/MRPL22/MRPL23/MRPL24/MRPL27/MRPL33/MRPL36/MRPL40/MRPL41/MRPL42/MRPL52/MRPL53/MRPL54/MRPL55/MRPS11/MRPS12/MRPS17/MRPS18C/MRPS24/MRPS33/MRPS34/NDUFA7/NDUFS7/NDUFS8/NFS1/NME4/NUDT1/PABPC5/P…
GO:0005694	chromosome	0.000151887	0.00267701	0.00211043	ACTR2/AHCTF1/ARPC5/ASF1A/ATM/BANF1/BAZ1A/BIRC2/BPTF/BRCA2/BUB3/CBX5/CBX7/CCDC137/CCND2/CD3EAP/CENPA/CENPE/CENPF/CENPK/CENPM/CENPQ/CHMP2A/CLASP1/DERPC/DFFA/DHX36/DONSON/DYNLT3/E2F1/EP400/ERCC1/ERCC5/ESCO1/EXOSC5/EZH2/FAM111A/FBXO11/FLNA/GAR1/H1FX/H2AFJ/HELLS/HIF1A/HIST1H1C/HIST1H2BD/HIST1H3F/HIST1H3G/HIST1H4C/HIST1H4K/HIST2H2AA3/HIST2H2AA4/HIST2H2AC/HIST3H2A/HMGB1/HMGN2/HNRNPA2B1/IL33/ING3/INO80C/…
GO:0016607	nuclear speck	0.000185959	0.00319758	0.00252083	ACADM/ARHGAP18/ARL6IP4/ASCC3/BCLAF1/BMP2K/CCNL1/CDC25C/CNOT7/DDX17/DDX3X/DHX15/DHX36/DOCK1/DYRK1A/E2F7/EP400/FAM76B/FOXO4/GADD45A/GTF2H2/HIF1A/LHPP/MAGOH/MAPK14/MBD1/MSX2/NAMPT/NRIP1/PABPN1/PACSIN2/PLAG1/PNN/PPIG/PQBP1/PRKAA1/PRPF18/PRPF4B/PRPF8/RBBP6/RBM25/SCNM1/SDCBP2/SF3A3/SF3B1/SGK1/SLC2A4RG/SMC4/SMC6/SNRPB2/SON/STK19/TAF5L/TCF12/THOC1/THRAP3/TRIP11/TRIP12/U2AF2/YTHDC1
GO:0044427	chromosomal part	0.000210619	0.00353539	0.00278714	ACTR2/AHCTF1/ARPC5/ASF1A/ATM/BAZ1A/BPTF/BRCA2/BUB3/CBX5/CBX7/CCND2/CENPA/CENPE/CENPF/CENPK/CENPM/CENPQ/CHMP2A/CLASP1/DERPC/DFFA/DHX36/DONSON/DYNLT3/E2F1/EP400/ERCC1/ERCC5/ESCO1/EXOSC5/EZH2/FAM111A/FLNA/GAR1/H1FX/H2AFJ/HELLS/HIF1A/HIST1H1C/HIST1H2BD/HIST1H3F/HIST1H3G/HIST1H4C/HIST1H4K/HIST2H2AA3/HIST2H2AA4/HIST2H2AC/HIST3H2A/HMGN2/HNRNPA2B1/ING3/INO80C/INO80E/KAT2B/LEMD2/MAD2L1/MAD2L2/MAGED1/MAX/M…
GO:0098687	chromosomal region	0.000359927	0.00590112	0.00465217	AHCTF1/ATM/BRCA2/BUB3/CBX5/CENPA/CENPE/CENPF/CENPK/CENPM/CENPQ/CLASP1/DHX36/DYNLT3/ERCC1/EZH2/GAR1/HELLS/HIST1H4C/HIST1H4K/HNRNPA2B1/KAT2B/MAD2L1/MCM7/MSH2/MTBP/NBN/NHP2/NUP160/PCNA/PDS5A/PLK1/POLR2B/POT1/PPP2R5A/PURA/RAD17/RAD50/RIF1/SMC3/SMC6/SMCHD1/SPC24/SPC25/SS18L1/SSB/STAG2/TERF1/THOC1/TP53BP1/TPR/XPO1
GO:0022625	cytosolic large ribosomal subunit	0.000459564	0.00736346	0.00580501	RPL12/RPL13/RPL17/RPL23/RPL29/RPL34/RPL36/RPL36A/RPL39/RPL39L/RPL41/RPL8/RPLP0/RPLP1/UBA52
GO:0034774	secretory granule lumen	0.000546948	0.00856885	0.00675529	ACTR2/AGL/ALDOC/APAF1/APOOL/APP/APRT/ARPC5/CAND1/CAT/CCT8/CEP290/CFD/CNN2/DDX3X/DEFA1B/DEFA5/DPP7/ECM1/FAM3C/GGH/GSN/GTPBP2/HMGB1/HSP90AA1/LCN2/LRG1/LYZ/MAPK14/MIF/NHLRC3/NME2/OLFM4/ORM1/ORM2/PGAM1/PGM2/PRDX6/PSMD14/PYCARD/QPCT/QSOX1/RAB27A/S100A9/S100P/SDCBP/SERPINA1/SERPINI1/SLPI/SPTAN1/TGFB2/TIMP3/TRAPPC1/VCL
GO:0060205	cytoplasmic vesicle lumen	0.000633051	0.00965626	0.00761255	ACTR2/AGL/ALDOC/APAF1/APOOL/APP/APRT/ARPC5/BACE1/CAND1/CAT/CCT8/CEP290/CFD/CNN2/DDX3X/DEFA1B/DEFA5/DPP7/ECM1/FAM3C/GGH/GSN/GTPBP2/HMGB1/HSP90AA1/HSPH1/LCN2/LRG1/LYZ/MAPK14/MIF/NHLRC3/NME2/OLFM4/ORM1/ORM2/PGAM1/PGM2/PRDX6/PSMD14/PYCARD/QPCT/QSOX1/RAB27A/S100A9/S100P/SDCBP/SERPINA1/SERPINI1/SLPI/SPTAN1/TGFB2/TIMP3/TRAPPC1/VCL
GO:0015630	microtubule cytoskeleton	0.000656105	0.00965626	0.00761255	AHI1/AKAP11/AKNA/ANXA11/APP/ARL2/ATM/ATP6V1D/B9D2/BBS7/BCCIP/BCL2L1/BIRC6/BRCA2/BRSK1/CAMK2B/CCDC14/CCDC146/CCDC28B/CCDC85B/CCT6A/CCT8/CDC14A/CDC42/CDC7/CDK2AP2/CDK5R1/CDK5RAP2/CDK5RAP3/CDK6/CENPE/CENPF/CENPJ/CEP135/CEP152/CEP250/CEP290/CEP57/CKAP2/CLASP1/CLTCL1/DDAH2/DNAL4/DYNLL2/DYNLRB1/DYNLT3/E2F1/EML2/FAM161A/GPSM2/HAUS5/HERC2/HSPH1/ICK/KANK4/KAT2B/KBTBD8/KIF11/KIF2A/KIF3B/KRT18/LRP8/MACF1/MA…
GO:0044450	microtubule organizing center part	0.000657447	0.00965626	0.00761255	AHI1/AKNA/BCCIP/CCDC14/CCDC146/CDK5RAP2/CENPJ/CEP135/CEP152/CEP250/CEP290/CLASP1/HERC2/KIF2A/KRT18/NEK1/NIN/PARD6A/PARP3/PCM1/PIBF1/PLA2G3/PLK1/PLK2/RP2/SASS6/SCLT1/TOP2A/TUBGCP6/UXT
GO:0031983	vesicle lumen	0.000683914	0.00976463	0.00769799	ACTR2/AGL/ALDOC/APAF1/APOOL/APP/APRT/ARPC5/BACE1/CAND1/CAT/CCT8/CEP290/CFD/CNN2/DDX3X/DEFA1B/DEFA5/DPP7/ECM1/FAM3C/GGH/GSN/GTPBP2/HMGB1/HSP90AA1/HSPH1/LCN2/LRG1/LYZ/MAPK14/MIF/NHLRC3/NME2/OLFM4/ORM1/ORM2/PGAM1/PGM2/PRDX6/PSMD14/PYCARD/QPCT/QSOX1/RAB27A/S100A9/S100P/SDCBP/SERPINA1/SERPINI1/SLPI/SPTAN1/TGFB2/TIMP3/TRAPPC1/VCL
GO:0005681	spliceosomal complex	0.000692527	0.00976463	0.00769799	AQR/DDX5/DHX15/HNRNPA1/HNRNPA2B1/HNRNPR/ISY1/IVNS1ABP/LSM2/LSM7/MAGOH/PNN/PRPF18/PRPF4B/PRPF8/PTBP2/SF3A3/SF3B1/SNRNP35/SNRNP48/SNRPB2/SNRPC/SNRPD2/SNRPD3/SNRPF/TXNL4A/U2AF2/ZMAT2/ZMAT5
GO:0031970	organelle envelope lumen	0.000732219	0.00997278	0.00786208	APP/ARL2/CAT/CHCHD10/CHCHD5/COX17/COX6B1/CPOX/GATM/HSD3B1/NDUFB7/NME4/OPA1/PTGES/SIRT5/SORL1/TIMM10/TXNIP
GO:0005635	nuclear envelope	0.000735581	0.00997278	0.00786208	AGFG1/AHCTF1/ANXA11/ANXA4/APP/ATP11B/BANF1/BAX/BCL2L1/BNIP2/CBX5/CCND2/CENPF/CHMP2A/DNAJB12/DNAJB14/DNAJC2/DUX4/EIF5A2/FAM156A/FAM156B/GCHFR/GPX4/KPNA3/LBR/LEMD2/LEMD3/MAD2L1/MATR3/MTDH/MTMR6/MYOF/NAPEPLD/NUDT1/NUP153/NUP160/NUP210/NUTF2/OSBPL8/PCM1/PTGES/PUM2/RANBP2/RCC1/RIF1/RNF13/RTN4/SDCBP/SORL1/SPAST/SREBF1/SYNE2/TFPT/TMPO/TOR1AIP1/TOR1AIP2/TPR/TXNL4A/XPO1/XPO7/XPOT/ZNF224
GO:0005813	centrosome	0.000843469	0.0112197	0.00884512	AHI1/AKNA/ARL2/ATP6V1D/B9D2/BBS7/BCCIP/BCL2L1/BRCA2/BRSK1/CCDC14/CCDC28B/CCDC85B/CCT8/CDC14A/CDC42/CDK5RAP2/CDK5RAP3/CDK6/CENPF/CENPJ/CEP135/CEP152/CEP250/CEP290/CEP57/CKAP2/CLASP1/DYNLL2/DYNLRB1/E2F1/FAM161A/GPSM2/HAUS5/KAT2B/KIF2A/KIF3B/KRT18/MIB1/MKKS/NDRG1/NEK1/NIN/NME1/NUDT21/PARD6A/PCGF5/PCM1/PCNA/PIBF1/PLK1/PLK2/PPP2R5A/RBBP6/ROCK2/SASS6/SCLT1/SLC1A4/SORBS1/SPAST/SSNA1/TRAF5/TUBGCP6/UBXN2B…
GO:0031984	organelle subcompartment	0.000920393	0.0120162	0.00947305	ACSL3/ACSL5/ALDH3A2/ALG10B/ANKS4B/ANTXR2/AP4E1/APP/ARFGEF1/ARL6IP5/ASAP2/ATP10B/ATP11C/ATP2C1/B3GALNT1/B3GALT4/B4GALT6/BACE1/BAX/BET1/BIRC6/CAMK2B/CCDC91/CDC42/CFTR/CHST13/CHST15/CLSTN2/CLTCL1/COG3/COG5/COPB1/COPG2/CYB5R4/CYBA/CYP1A1/CYP1B1/CYP39A1/CYP3A5/CYP4X1/DDRGK1/DNAJB12/DPAGT1/DPM3/DSE/EDEM1/EIF2AK3/EIF5A2/ELOVL5/ELOVL6/ERAP2/ERMP1/FADS2/FKBP1A/FKBP2/FNDC3A/FUT4/FZD9/GALNT1/GALNT10/GALNT5/…
GO:0030027	lamellipodium	0.00103215	0.0132302	0.0104301	ABLIM1/ACTR2/APBB2/APP/ARHGEF6/ARPC5/CD44/DUSP22/ENAH/EVL/FAP/FAT1/FGD3/FGD6/GSN/ITGAV/ITGB1/KITLG/MYO10/NCKAP1/NEDD9/NHS/NME2/PKD2/PTPN13/PTPRM/PTPRO/RAB13/RAC1/RAPH1/SLC39A6/SNX2/SORBS2/SPATA13/SYNE2
GO:0000307	cyclin-dependent protein kinase holoenzyme complex	0.00112123	0.0141155	0.011128	BCCIP/CCND2/CCNE2/CCNT1/CCNT2/CCNY/CDK6/CDKN1A/PCNA
GO:0005794	Golgi apparatus	0.00120576	0.0149133	0.011757	ACSL3/ADAM19/ANGEL1/AP3M1/AP4E1/APP/ARFGEF1/ARL17B/ARL2/ASAP2/ATP1A1/ATP2C1/ATP8A1/B3GALNT1/B3GALT4/B4GALT6/BACE1/BACE2/BET1/BIRC6/CAND1/CAT/CBL/CCDC91/CD44/CDC42/CDK5RAP2/CEP57/CHST13/CHST15/CLASP1/CLCC1/CLSTN2/CLTCL1/COG3/COG5/COPB1/COPG2/CTLA4/CXCL14/CYBA/DBI/DEFA1B/DEFA5/DEFA6/DEFB1/DPP7/DSE/DUX4/EPHA4/FAM3C/FBXW7/FGD3/FGD6/FNDC3A/FUT4/FZD9/GAL/GALNT1/GALNT10/GALNT5/GALNT9/GBP2/GCNT1/GCNT3/GD…
GO:0098588	bounding membrane of organelle	0.00168425	0.0204723	0.0161394	ABCC4/ABCD3/ACAP2/ACOX1/ACSL3/ACSL5/ALDH3A2/ANO6/ANTXR2/ANXA1/ANXA3/AP2B1/AP3M1/AP4E1/APP/ARFGEF1/ARL13B/ARMCX3/ASAP2/ASS1/ATAD1/ATAD3B/ATP11B/ATP11C/ATP2C1/ATP6V1C1/ATP6V1D/ATP6V1F/ATP8A1/B3GALNT1/B3GALT4/B4GALT6/BACE1/BAD/BAX/BBS7/BCL2L1/BET1/BRI3/BRI3BP/CAMK2B/CAT/CD164/CD44/CD46/CDC42/CEACAM1/CEACAM6/CFTR/CHMP2A/CHST13/CHST15/CLCN6/CLSTN2/CLTCL1/CMTM6/COG3/COG5/COMMD1/COPB1/COPG2/CYBA/DDX3X/D…
GO:1904813	ficolin-1-rich granule lumen	0.00177775	0.0209141	0.0164877	ACTR2/AGL/ALDOC/APAF1/ARPC5/CAND1/CAT/CCT8/CFD/CTSB/CTSS/DDX3X/GSN/HMGB1/HSP90AA1/LRG1/MAPK14/MIF/NME2/PGAM1/PGM2/PSMD14/QPCT/SERPINA1/VCL
GO:0000781	chromosome, telomeric region	0.00177992	0.0209141	0.0164877	ATM/BRCA2/CBX5/DHX36/ERCC1/EZH2/GAR1/HIST1H4C/HIST1H4K/HNRNPA2B1/MCM7/MSH2/NBN/NHP2/PCNA/POLR2B/POT1/PURA/RAD17/RAD50/RIF1/SMC6/SMCHD1/SSB/TERF1/THOC1/TP53BP1
GO:0035861	site of double-strand break	0.00182543	0.0210972	0.016632	ACTR2/ARPC5/MAD2L2/NBN/PARP3/RAD50/RIF1/RNF138/SMARCAD1/SMC6/SMCHD1/TP53BP1
GO:1902911	protein kinase complex	0.00199809	0.0227202	0.0179115	BCCIP/CCND2/CCNE2/CCNT1/CCNT2/CCNY/CDK5R1/CDK6/CDKN1A/GTF2H2/IRS1/PCNA/PRKAA1/PRKAB2/PRKAR1A/PYCARD/SORBS1
GO:0031252	cell leading edge	0.00203152	0.0227336	0.0179221	ABLIM1/ACTR2/ANK1/APBB2/APP/ARHGEF6/ARPC5/CD2AP/CD44/CDK6/CXCR4/DUSP22/ENAH/EPB41L3/EPB41L5/EVL/EXOC8/FAP/FAT1/FGD3/FGD6/GSN/ITGAV/ITGB1/KITLG/LIMA1/MACF1/MTMR6/MYADM/MYH9/MYO10/NCKAP1/NEDD9/NHS/NME1/NME2/PACSIN2/PARD6A/PDE9A/PDLIM7/PKD2/PLEKHA1/PLEKHO1/PSD3/PTPN13/PTPRK/PTPRM/PTPRO/RAB13/RAC1/RAPH1/RASA1/SLC39A6/SLK/SNX2/SORBS2/SPATA13/SPTBN1/SYNE2
GO:0035580	specific granule lumen	0.0022869	0.0251916	0.0198599	CEP290/CNN2/GGH/LCN2/LRG1/LYZ/OLFM4/ORM1/ORM2/QPCT/QSOX1/RAB27A/SLPI/SPTAN1/VCL
GO:0022627	cytosolic small ribosomal subunit	0.00249647	0.0270771	0.0213463	DDX3X/LARP4/RPS15/RPS15A/RPS17/RPS21/RPS24/RPS26/RPS28/RPS29/RPS9
GO:0042470	melanosome	0.00266319	0.0280232	0.0220922	ANXA11/ATP1A1/CTSB/GCHFR/GGH/GNA13/HPS4/HSP90AA1/HSPA5/ITGB1/NAP1L1/RAB27A/RAB32/RAC1/SDCBP/SLC1A4/SYPL1/SYTL1/SYTL2/TFRC/YWHAE/YWHAZ
GO:0048770	pigment granule	0.00266319	0.0280232	0.0220922	ANXA11/ATP1A1/CTSB/GCHFR/GGH/GNA13/HPS4/HSP90AA1/HSPA5/ITGB1/NAP1L1/RAB27A/RAB32/RAC1/SDCBP/SLC1A4/SYPL1/SYTL1/SYTL2/TFRC/YWHAE/YWHAZ
GO:0005689	U12-type spliceosomal complex	0.00271346	0.0281322	0.0221781	DHX15/SF3B1/SNRNP35/SNRNP48/SNRPD2/SNRPD3/SNRPF/ZMAT5
GO:0044452	nucleolar part	0.00308533	0.031524	0.0248521	AKNA/CCDC137/CD3EAP/CHCHD1/CHD1/FAM111A/GAR1/HERC4/ICK/IMP4/INO80C/JAZF1/MRPL23/MTDH/NHP2/NOP10/NUAK1/POLR1D/POLR2F/RRP1B/SESN1/SMARCA5/SNRPB2/TAF1D/TERF1/USO1/YBX2
GO:0005769	early endosome	0.00314126	0.0316369	0.0249411	ANXA1/APP/ARRDC4/ATP11B/BACE1/CFTR/CMTM6/COMMD1/CXCR4/DTX3L/EEA1/EHD1/EPHA4/HSPD1/KCNQ1/LIPG/MCOLN3/MIB2/MME/NAPEPLD/NIPA1/NOX1/NRP1/PACSIN2/PARM1/PCSK9/PICALM/PRDX3/PTP4A1/PTP4A2/RAB32/RABEP1/RPS6KC1/SH3GL1/SLC35D3/SNX13/SNX16/SNX19/SNX2/SNX4/SNX6/SORL1/STX6/TBC1D16/TFRC/TGFBRAP1/TLR4/UHRF1BP1L/USP8/WDFY1/ZFYVE16
GO:0030894	replisome	0.00344988	0.0340912	0.0268759	DONSON/ERCC5/PCNA/PURA/PURB/RPA3/RPA4
GO:0044445	cytosolic part	0.00348165	0.0340912	0.0268759	APAF1/CCT6A/CCT8/CTBP2/DDX3X/HOMER1/HPS4/LARP4/PSMD14/PYCARD/RPL12/RPL13/RPL17/RPL23/RPL29/RPL34/RPL36/RPL36A/RPL39/RPL39L/RPL41/RPL8/RPLP0/RPLP1/RPS15/RPS15A/RPS17/RPS21/RPS24/RPS26/RPS28/RPS29/RPS9/UBA52
GO:0000784	nuclear chromosome, telomeric region	0.00360189	0.0343359	0.0270688	ATM/BRCA2/CBX5/ERCC1/GAR1/HIST1H4C/HIST1H4K/MCM7/MSH2/NBN/NHP2/PCNA/POLR2B/POT1/PURA/RAD50/SMCHD1/SSB/TERF1/THOC1/TP53BP1
GO:0010494	cytoplasmic stress granule	0.00365139	0.0343359	0.0270688	DDX3X/DHX36/G3BP2/KHSRP/LARP4/MBNL1/OGFOD1/PABPC4/PUM2/STAU1/TIA1/TIAL1/ZFAND1
GO:0005913	cell-cell adherens junction	0.00370146	0.0343359	0.0270688	ANXA1/BMPR2/CD99L2/DSP/EIF4G2/ITGA6/KRT18/MYH9/NDRG1/PDLIM7/PKP3/PTPRM/RAB10/SORBS1/STXBP6/TJP1/VCL
GO:0071013	catalytic step 2 spliceosome	0.00370146	0.0343359	0.0270688	AQR/DDX5/HNRNPA1/HNRNPA2B1/HNRNPR/ISY1/LSM2/MAGOH/PNN/PRPF4B/PRPF8/SF3A3/SF3B1/SNRPB2/SNRPD2/SNRPD3/SNRPF
GO:0005758	mitochondrial intermembrane space	0.0037954	0.0347501	0.0273954	ARL2/CAT/CHCHD10/CHCHD5/COX17/COX6B1/CPOX/GATM/HSD3B1/NDUFB7/NME4/OPA1/SIRT5/TIMM10/TXNIP
GO:0000139	Golgi membrane	0.00389824	0.0352341	0.0277769	AP4E1/APP/ARFGEF1/ASAP2/ATP2C1/B3GALNT1/B3GALT4/B4GALT6/BET1/CDC42/CHST13/CHST15/CLSTN2/COG3/COG5/COPB1/COPG2/DSE/FNDC3A/FUT4/GALNT1/GALNT10/GALNT5/GALNT9/GBP2/GCNT1/GCNT3/GLIPR2/GNPTAB/GOLGA1/GOLGA4/GOLGB1/GOLIM4/GOLT1B/HRAS/HS6ST2/LGR5/LGR6/MANEA/MBTPS1/MCFD2/NAPEPLD/NDFIP2/NOSIP/NSF/PAQR3/PARM1/PDCD10/PNPLA8/PYCARD/QSOX1/RAB10/RAB33B/RAB6A/RAC1/RHOBTB3/RHOU/RNF13/RTN1/SACM1L/SCOC/SEC16A/SEC23B…
GO:0072686	mitotic spindle	0.00413439	0.0366649	0.0289049	BCCIP/CDC42/CDC7/CDK5RAP2/CENPE/DYNLT3/EML2/FAM161A/GPSM2/KIF11/MAD2L1/NIN/PKD2/SMC3/STAG2/TBL1X/TPR/YEATS2
GO:0005657	replication fork	0.00419237	0.0366649	0.0289049	DONSON/ERCC5/NBN/PCNA/PURA/PURB/RFC1/RPA3/RPA4/SMARCA5/SMARCAD1/TP53BP1
GO:0035145	exon-exon junction complex	0.00421256	0.0366649	0.0289049	MAGOH/PNN/THRAP3/UPF2/UPF3A/UPF3B
GO:0005741	mitochondrial outer membrane	0.00429657	0.03694	0.0291218	ACSL3/ACSL5/ARMCX3/ASS1/BAD/BAX/BCL2L1/BRI3BP/DDX3X/EPHA4/GPAM/MSTO1/MT3/MTX3/MUL1/NME1/OPA1/PGAM5/PMAIP1/QTRT1/RAB32/RHOT1/SARM1/SPATA18/TMEM173/TOMM7/TSPO/UBA52
GO:0005815	microtubule organizing center	0.00458233	0.0389222	0.0306844	AHI1/AKAP11/AKNA/ARL2/ATP6V1D/B9D2/BBS7/BCCIP/BCL2L1/BIRC6/BRCA2/BRSK1/CAMK2B/CCDC14/CCDC146/CCDC28B/CCDC85B/CCT8/CDC14A/CDC42/CDK5RAP2/CDK5RAP3/CDK6/CENPF/CENPJ/CEP135/CEP152/CEP250/CEP290/CEP57/CKAP2/CLASP1/DDAH2/DYNLL2/DYNLRB1/E2F1/FAM161A/GPSM2/HAUS5/HERC2/ICK/KAT2B/KIF2A/KIF3B/KRT18/MIB1/MKKS/MTUS1/NDRG1/NEK1/NIN/NME1/NUDT21/PARD6A/PARP3/PCGF5/PCM1/PCNA/PIBF1/PKD2/PLA2G3/PLK1/PLK2/PPP2R5A/RB…
GO:0042788	polysomal ribosome	0.00466041	0.0391142	0.0308358	RPL36/RPL36A/RPL39/RPL41/RPL8/RPS21/RPS26/RPS28/RPS29
GO:0042405	nuclear inclusion body	0.00473702	0.03916	0.0308719	NBN/NUP153/PABPN1/RANBP2/TPR
GO:0044448	cell cortex part	0.00485283	0.03916	0.0308719	ACTR2/ANLN/CALB2/CLASP1/CTBP1/CTBP2/DSTN/EPB41L2/EXOC1/EXOC8/FLNA/GPSM2/GSN/MYADM/MYH9/MYO1A/MYO5B/PKD2/PLS1/RAB10/SPTAN1/SPTBN1
GO:0043596	nuclear replication fork	0.00487199	0.03916	0.0308719	ERCC5/PCNA/PURA/PURB/RPA3/RPA4/SMARCA5/SMARCAD1
GO:0061695	transferase complex, transferring phosphorus-containing groups	0.00488806	0.03916	0.0308719	BCCIP/CCND2/CCNE2/CCNT1/CCNT2/CCNY/CDK5R1/CDK6/CDKN1A/ERCC1/GTF2H2/GTF2H5/IRS1/MAD2L2/PCNA/PIK3R1/PIK3R4/POLR1D/POLR2B/POLR2F/POLR2I/POLR2J/POLR2L/POLR3G/PRKAA1/PRKAB2/PRKAR1A/PYCARD/REV3L/SORBS1/TAF5L
GO:0098791	Golgi subcompartment	0.00497673	0.0394224	0.0310788	AP4E1/APP/ARFGEF1/ASAP2/ATP2C1/B3GALNT1/B3GALT4/B4GALT6/BACE1/BET1/BIRC6/CCDC91/CDC42/CHST13/CHST15/CLSTN2/CLTCL1/COG3/COG5/COPB1/COPG2/DSE/FNDC3A/FUT4/GALNT1/GALNT10/GALNT5/GALNT9/GBP2/GCNT1/GCNT3/GLIPR2/GNPTAB/GOLGA1/GOLGA4/GOLGB1/GOLIM4/GOLT1B/HRAS/HS6ST2/LGR5/LGR6/MANEA/MBTPS1/MCFD2/MME/NAPEPLD/NDFIP2/NOSIP/NSF/PAQR3/PARM1/PDCD10/PNPLA8/PYCARD/QSOX1/RAB10/RAB13/RAB33B/RAB6A/RAC1/RHOBTB3/RHOU/…
GO:0005684	U2-type spliceosomal complex	0.00508047	0.039797	0.0313741	AQR/DHX15/ISY1/LSM2/LSM7/PRPF8/SF3A3/SF3B1/SNRPB2/SNRPC/SNRPD2/SNRPD3/SNRPF/TXNL4A/U2AF2/ZMAT2
GO:0030141	secretory granule	0.00553146	0.0428536	0.0337838	ABCC4/ABHD2/ACTR2/AGL/ALDOC/ANO6/ANXA11/ANXA3/APAF1/APOOL/APP/APRT/ARPC5/ATAD3B/ATP11B/ATP6V1D/ATP8A1/BACE2/BRCA2/BRI3/CAND1/CAT/CCT8/CD44/CD46/CEACAM1/CEACAM6/CEP290/CFD/CMTM6/CNN2/COPB1/CTSB/CTSS/CYBA/DDX3X/DEFA1B/DEFA5/DENND4C/DLD/DPP7/DRD2/DSP/ECM1/ENPP4/FAM3C/FNDC3A/GGH/GOLGA1/GSN/GTPBP2/GZMB/HMGB1/HPS4/HSP90AA1/HSPD1/ITGAV/ITGB2/LCN2/LRG1/LYZ/MAPK14/MIF/MLEC/MME/MORN2/NHLRC3/NME2/NUDT1/OLFM…
GO:0042581	specific granule	0.00572156	0.0438446	0.034565	ANO6/ANXA11/ANXA3/ATP6V1D/ATP8A1/CEACAM1/CEP290/CMTM6/CNN2/CYBA/GGH/ITGAV/ITGB2/LCN2/LRG1/LYZ/MLEC/OLFM4/ORM1/ORM2/PGRMC1/QPCT/QSOX1/RAB27A/SLPI/SPTAN1/STXBP3/VCL
GO:0090734	site of DNA damage	0.00616462	0.0467318	0.0368412	ACTR2/ARPC5/CBX5/MAD2L2/NBN/PARP3/RAD50/RIF1/RNF138/SMARCAD1/SMC6/SMCHD1/TP53BP1
GO:0031528	microvillus membrane	0.00650111	0.0487583	0.0384388	CEACAM1/DPEP1/ITGAV/PDZK1/PROM1/S100P/SYTL1
