# Supplementary material for: The RNA-Binding Protein ESRP1 Modulates the Expression of RAC1b in Colorectal Cancer Cells
Source: Cancers (Basel). 2021 Aug 13;13(16):4092. doi: 10.3390/cancers13164092 (PMC8392041; doi:10.3390/cancers13164092)
Supplement: Supplementary file 1 [file cancers-13-04092-s001.zip › Table S5.xlsx]

## Sheet: DE_padj-Sel
Probe	Transcr	Gene	logFC	pVal	pValAdj
110754	ILMN_5931	RBM35A	4.23441	1.02421e-11	4.84646e-07
6480059	ILMN_6588	ACTA2	1.78581	6.62035e-08	0.00156634
6480491	ILMN_17196	EPB41L5	-1.64445	2.15472e-07	0.00314964
7320646	ILMN_17196	EPB41L5	-1.43545	3.24261e-07	0.00314964
6250300	ILMN_12869	RAC1	1.44905	3.32809e-07	0.00314964
4290731	ILMN_28429	KREMEN1	1.43428	1.2853e-06	0.0101365
6510156	ILMN_176609	SNORA12	2.07831	1.82407e-06	0.0123304
610072	ILMN_15436	DUSP22	1.21382	3.86382e-06	0.022854
2970482	ILMN_353221	RNU1-5	1.43912	5.8952e-06	0.030995
3840709	ILMN_22742	FOLR1	1.08395	1.02175e-05	0.0444365
360292	ILMN_163948	SCARNA13	1.20749	1.03299e-05	0.0444365
4780477	ILMN_334554	LOC100133329	1.11363	1.18443e-05	0.0445532
5290220	ILMN_347098	LOC100129599	1.9079	1.22402e-05	0.0445532
2070288	ILMN_2129	MT1E	1.19524	1.39908e-05	0.047288
