# Supplementary material for: The RNA-Binding Protein ESRP1 Modulates the Expression of RAC1b in Colorectal Cancer Cells
Source: Cancers (Basel). 2021 Aug 13;13(16):4092. doi: 10.3390/cancers13164092 (PMC8392041; doi:10.3390/cancers13164092)
Supplement: Supplementary file 1 [file cancers-13-04092-s001.zip › Table S6.xlsx]

## Sheet: DE_Sign_HCA10x
Probe	Transcr	Gene	logFC	pVal	pValAdj
5560369	ILMN_6390	ALDH3A1	2.86235	2.16231e-11	1.02325e-06
3440156	ILMN_183655	SERPINI1	2.58794	1.00379e-10	2.09793e-06
1660019	ILMN_9515	SNCAIP	2.62059	1.32999e-10	2.09793e-06
2940332	ILMN_175467	CYP1A1	2.48365	1.96637e-10	2.32632e-06
520240	ILMN_183655	SERPINI1	2.59287	6.24247e-10	5.90812e-06
4570634	ILMN_44580	CHRNA1	2.25721	1.43688e-09	1.13327e-05
6250300	ILMN_12869	RAC1	-1.87641	4.33671e-09	2.77034e-05
770400	ILMN_40567	LOC653600	-2.12138	5.11813e-09	2.77034e-05
4480390	ILMN_16642	SLC35D3	1.75024	5.26881e-09	2.77034e-05
1770364	ILMN_21263	APOLD1	1.70998	8.8712e-09	4.08511e-05
2600397	ILMN_24067	RPESP	1.667	9.49584e-09	4.08511e-05
6220403	ILMN_183958	PAK2	-1.6484	1.0831e-08	4.13232e-05
5690671	ILMN_14405	GOLGA8B	1.79749	1.15156e-08	4.13232e-05
5390164	ILMN_24617	FAT1	1.61825	1.2692e-08	4.13232e-05
650110	ILMN_23272	APP	1.65599	1.30985e-08	4.13232e-05
130326	ILMN_14204	GAR1	-1.64478	1.43981e-08	4.25841e-05
5420491	ILMN_309429	EIF3CL	-1.64851	1.63607e-08	4.55424e-05
7100181	ILMN_163835	GUCA2A	-2.04369	1.75025e-08	4.6014e-05
5720424	ILMN_17483	NRP1	1.59811	2.08599e-08	4.84569e-05
7210632	ILMN_11871	AKR1C3	1.56763	2.15684e-08	4.84569e-05
870477	ILMN_176067	DEFA1B	-1.86809	2.19258e-08	4.84569e-05
270681	ILMN_21453	IL33	1.63087	2.25276e-08	4.84569e-05
4050398	ILMN_6017	KLK12	-2.22227	2.97732e-08	6.00909e-05
3420026	ILMN_19273	FAS	1.53178	3.04759e-08	6.00909e-05
4040181	ILMN_171287	NUPR1	-1.82478	3.42551e-08	6.3805e-05
7610082	ILMN_25804	C10ORF118	1.55572	3.50562e-08	6.3805e-05
6480592	ILMN_182364	LAMA3	1.48456	4.12361e-08	7.21592e-05
3360553	ILMN_22068	RP5-1022P6.2	1.46328	4.26959e-08	7.21592e-05
4290189	ILMN_26003	P8	-1.7058	4.57385e-08	7.46358e-05
610563	ILMN_16941	HOXA6	-1.50151	4.95175e-08	7.81089e-05
3420291	ILMN_11464	VSIG8	-1.43389	5.34829e-08	8.06624e-05
3370577	ILMN_23272	APP	1.4531	5.45454e-08	8.06624e-05
1500241	ILMN_19160	SORBS1	1.59423	5.71248e-08	8.17517e-05
5270537	ILMN_12295	HOXA10	-1.50953	5.87371e-08	8.17517e-05
1400446	ILMN_30009	PLIN2	1.49538	6.62142e-08	8.95254e-05
2030577	ILMN_29313	TIMP3	1.40677	7.30153e-08	9.10836e-05
7510195	ILMN_3549	TGFB2	1.42887	7.35741e-08	9.10836e-05
1500192	ILMN_16029	HIST3H2A	-1.40685	7.36982e-08	9.10836e-05
6560286	ILMN_44502	LOC649856	1.38261	7.7237e-08	9.10836e-05
10397	ILMN_21994	RASD2	-1.44931	7.74228e-08	9.10836e-05
4050768	ILMN_8583	CHST13	-1.38092	7.89152e-08	9.10836e-05
3060609	ILMN_10610	PTPN13	1.37883	8.08866e-08	9.11361e-05
6770014	ILMN_179238	TPR	1.4018	8.65868e-08	9.52898e-05
5560338	ILMN_26781	IVNS1ABP	1.38814	1.07237e-07	0.000111438
110181	ILMN_10606	KIAA1199	1.34189	1.07821e-07	0.000111438
2320408	ILMN_22593	C1ORF63	1.48779	1.08325e-07	0.000111438
3990670	ILMN_172829	KITLG	1.70801	1.17529e-07	0.000118335
3420672	ILMN_164629	DLX1	1.32167	1.22385e-07	0.000120657
940202	ILMN_878	PPM1G	-1.44574	1.31643e-07	0.000126935
10220	ILMN_5565	ANAPC11	-1.60826	1.34119e-07	0.000126935
50088	ILMN_19015	HCFC1R1	-1.4258	1.50097e-07	0.000139273
5050437	ILMN_23327	SCAND1	-1.3599	1.56247e-07	0.000142191
3360112	ILMN_11103	TMEM2	1.494	1.73584e-07	0.000151962
1580520	ILMN_10610	PTPN13	1.40867	1.74084e-07	0.000151962
460204	ILMN_173419	PLIN2	1.28418	1.77699e-07	0.000151962
2510014	ILMN_29083	TNPO1	-1.3208	1.79829e-07	0.000151962
2570292	ILMN_14892	RCC1	-1.37928	1.92661e-07	0.000159949
4040307	ILMN_182798	LOC729500	-1.35536	2.03759e-07	0.000166246
5860093	ILMN_35502	NLF2	-1.29923	2.22328e-07	0.000178322
4560717	ILMN_3786	MDK	-1.67315	2.278e-07	0.000179666
5820551	ILMN_23269	CT45A4	1.33286	2.40671e-07	0.00018131
3180609	ILMN_177189	LOC100008588	-1.33666	2.42831e-07	0.00018131
3890484	ILMN_307787	ANG	-1.29868	2.46602e-07	0.00018131
4760288	ILMN_5565	ANAPC11	-1.49664	2.49724e-07	0.00018131
5550142	ILMN_28203	LHX2	1.30795	2.52232e-07	0.00018131
6420398	ILMN_13368	AKAP11	1.49634	2.54219e-07	0.00018131
5910364	ILMN_26899	TYMS	1.27598	2.60015e-07	0.00018131
4280228	ILMN_26781	IVNS1ABP	1.34169	2.60536e-07	0.00018131
6040431	ILMN_183041	GRM8	1.24315	2.70565e-07	0.000185561
6860072	ILMN_1174	TRAPPC6A	-1.43876	2.76775e-07	0.000187108
5090500	ILMN_172829	KITLG	1.61793	2.82924e-07	0.000188571
50754	ILMN_9070	SPG21	-1.33011	2.91828e-07	0.000188871
1070477	ILMN_177898	ALDH1A1	1.28279	2.96504e-07	0.000188871
5900746	ILMN_181682	GNL3L	-1.28037	2.98751e-07	0.000188871
4890255	ILMN_24467	AGMAT	-1.28932	3.02945e-07	0.000188871
1030184	ILMN_19368	ANXA13	-1.24935	3.03331e-07	0.000188871
6660630	ILMN_16203	TP53INP1	1.21775	3.2371e-07	0.000198943
6900114	ILMN_162328	SEMA3A	1.49965	3.41721e-07	0.000202184
6860671	ILMN_11108	RPL36A	-1.56384	3.4266e-07	0.000202184
3060364	ILMN_164531	KANK4	-1.59547	3.43971e-07	0.000202184
4890564	ILMN_27162	WFDC2	-1.68918	3.46926e-07	0.000202184
6550609	ILMN_9275	MYO1A	-1.24263	3.55642e-07	0.000202184
1240553	ILMN_5404	SESN1	1.21091	3.60049e-07	0.000202184
3990674	ILMN_4525	SSFA2	1.31533	3.64717e-07	0.000202184
4640086	ILMN_9965	FOXQ1	1.19758	3.67811e-07	0.000202184
380689	ILMN_166165	TSC22D1	1.30815	3.74232e-07	0.000202184
2630746	ILMN_182874	LAMB1	1.34846	3.7535e-07	0.000202184
4210039	ILMN_7395	ABCB1	1.27784	3.80518e-07	0.000202184
6060475	ILMN_29007	BMPR2	1.23	3.81786e-07	0.000202184
7610128	ILMN_164531	ANKRD38	-1.26404	3.84526e-07	0.000202184
3120598	ILMN_22268	AKR1C4	1.49266	3.95272e-07	0.000202585
2650612	ILMN_6835	LAMA3	1.3556	3.97669e-07	0.000202585
2120053	ILMN_183945	CYP1B1	1.27291	4.00556e-07	0.000202585
4560193	ILMN_24089	CD44	1.23751	4.0435e-07	0.000202585
3140047	ILMN_11116	CROP	1.47998	4.10003e-07	0.000202585
1660309	ILMN_15597	THOC4	-1.2528	4.16045e-07	0.000202585
5080192	ILMN_1946	SERPINE2	1.18396	4.17351e-07	0.000202585
6940039	ILMN_162864	SORL1	1.19966	4.27612e-07	0.000202585
460711	ILMN_163969	BAT2D1	1.18578	4.31489e-07	0.000202585
510619	ILMN_18524	YWHAE	-1.21431	4.33387e-07	0.000202585
2470070	ILMN_24329	TBL1X	-1.19575	4.3508e-07	0.000202585
3930707	ILMN_36919	LOC346950	-1.44338	4.36662e-07	0.000202585
3460491	ILMN_1510	LSM12	-1.39275	4.60894e-07	0.000211752
1770747	ILMN_9248	TMEM160	-1.35514	4.67253e-07	0.000212609
6480239	ILMN_308786	TTC9	1.21298	4.82171e-07	0.000215801
5960332	ILMN_13415	SLC39A10	1.21859	4.8339e-07	0.000215801
1850279	ILMN_39066	LOC642570	1.21146	4.97331e-07	0.000219951
1980709	ILMN_19306	ACSS2	-1.24018	5.05345e-07	0.000220941
60639	ILMN_25740	EZH2	-1.24086	5.08909e-07	0.000220941
2760653	ILMN_19506	STK38L	1.25894	5.23516e-07	0.000225216
1690161	ILMN_306662	LRRC58	1.27773	5.46156e-07	0.000232839
5340129	ILMN_13963	AKR1C2	1.18998	5.57142e-07	0.000233882
5050241	ILMN_4359	ABHD3	1.17769	5.58486e-07	0.000233882
6760037	ILMN_20792	SYTL2	1.23175	5.77534e-07	0.000239737
2120451	ILMN_4413	CD46	1.37977	5.84518e-07	0.000240527
3940541	ILMN_7758	PTPRO	1.28667	5.94971e-07	0.000241279
6180465	ILMN_17136	SLC2A6	-1.196	5.96545e-07	0.000241279
7040333	ILMN_182182	RNASE4	-1.31896	6.21675e-07	0.00024904
6200187	ILMN_3344	TNFAIP8L1	-1.25693	6.26257e-07	0.00024904
1710474	ILMN_15866	CHD9	1.25512	6.45854e-07	0.000254693
7380601	ILMN_162056	ERMP1	1.15719	6.51793e-07	0.00025491
1770497	ILMN_10479	DEFA6	-1.20801	6.67691e-07	0.000258988
6620437	ILMN_16131	HOXA5	-1.24444	6.88032e-07	0.000259519
1510608	ILMN_88177	HS.371609	1.44276	6.88567e-07	0.000259519
5420538	ILMN_16203	TP53INP1	1.38832	6.93992e-07	0.000259519
2450639	ILMN_26720	TSC22D1	1.28253	6.9539e-07	0.000259519
6220044	ILMN_19314	EIF4G2	1.15918	7.01126e-07	0.000259519
6400010	ILMN_27771	CHRM3	1.19289	7.01967e-07	0.000259519
4670561	ILMN_344300	LOC100133692	-1.15457	7.0867e-07	0.000259967
2000630	ILMN_24126	SORBS2	1.25014	7.16924e-07	0.000260971
7650524	ILMN_30343	BCAT1	1.16127	7.45093e-07	0.000262985
6200746	ILMN_12811	GTF2IRD2B	-1.2575	7.47083e-07	0.000262985
4220168	ILMN_13283	HNMT	-1.18614	7.48173e-07	0.000262985
1170047	ILMN_15885	CRIP1	-1.48012	7.48468e-07	0.000262985
2060136	ILMN_24355	ATG4B	-1.23928	7.53142e-07	0.000262985
730274	ILMN_1986	MCM7	-1.2764	7.558e-07	0.000262985
5960095	ILMN_102737	HS.535028	1.18031	7.63641e-07	0.000263774
3830605	ILMN_181186	DNLZ	-1.23684	7.71528e-07	0.000264373
5810273	ILMN_175908	C5ORF53	1.28631	7.81791e-07	0.000264373
5810278	ILMN_21494	SYTL2	1.4418	7.82136e-07	0.000264373
6110646	ILMN_309674	PTAR1	1.11548	7.94715e-07	0.00026672
4780040	ILMN_12476	MRPL41	-1.56016	8.28702e-07	0.000270804
5870221	ILMN_179486	GOLPH4	1.22592	8.28784e-07	0.000270804
1660386	ILMN_174600	PTPRO	1.1142	8.35432e-07	0.000270804
6370332	ILMN_28551	TM4SF5	-1.33325	8.38929e-07	0.000270804
3290048	ILMN_163808	CYP4X1	-1.1365	8.46426e-07	0.000270804
1300369	ILMN_13825	LOC255783	-1.23774	8.47816e-07	0.000270804
4010100	ILMN_123169	HS.570988	1.27826	8.65924e-07	0.000270804
1510392	ILMN_182874	LAMB1	1.13035	8.67355e-07	0.000270804
4280100	ILMN_24617	FAT1	1.30894	8.6739e-07	0.000270804
5090671	ILMN_2688	GDF15	1.1369	8.68751e-07	0.000270804
830563	ILMN_2813	PDE9A	-1.12384	8.69832e-07	0.000270804
4070619	ILMN_15492	PCSK9	-1.10724	8.80622e-07	0.000272371
1400044	ILMN_173169	HSPA12A	1.22163	8.90145e-07	0.000273529
3140646	ILMN_30161	CD2AP	1.14654	8.96861e-07	0.000273815
2710377	ILMN_345030	LOC100128060	-1.42457	9.12834e-07	0.000276905
5860528	ILMN_19746	LEFTY1	1.24022	9.25093e-07	0.000278128
1820543	ILMN_2963	ZNF428	-1.23261	9.28622e-07	0.000278128
3170725	ILMN_16201	C2ORF79	-1.41898	9.41234e-07	0.000279782
1430577	ILMN_10374	COG5	-1.10585	9.50169e-07	0.000279782
70162	ILMN_29212	TDG	-1.52924	9.58285e-07	0.000279782
7400452	ILMN_21827	PROM1	1.16637	9.61402e-07	0.000279782
1240255	ILMN_3384	OXGR1	1.12649	9.63705e-07	0.000279782
7150270	ILMN_182870	LRRC26	-1.15751	1.00014e-06	0.000288464
3060097	ILMN_8984	ZBTB7C	1.09561	1.0058e-06	0.000288464
3390326	ILMN_165824	ME1	1.08985	1.02361e-06	0.000291302
2190333	ILMN_79243	HS.155736	1.37083	1.02801e-06	0.000291302
4610333	ILMN_4558	OLFM4	1.22628	1.0416e-06	0.000293395
6660129	ILMN_19379	ATOH1	-1.14917	1.07024e-06	0.000299679
2060433	ILMN_307181	SFRS18	1.09014	1.10107e-06	0.000305265
4010433	ILMN_37936	LOC650832	-1.09464	1.10309e-06	0.000305265
1050482	ILMN_4413	CD46	1.47652	1.13264e-06	0.000311621
50370	ILMN_30341	RANBP6	1.11669	1.16059e-06	0.00031524
6450725	ILMN_19368	ANXA13	-1.1272	1.16573e-06	0.00031524
3930392	ILMN_307787	ANG	-1.25012	1.1679e-06	0.00031524
5270379	ILMN_2470	PIK3C2A	1.28838	1.17277e-06	0.00031524
10370	ILMN_39347	LOC440737	-1.28581	1.18961e-06	0.00031524
5130162	ILMN_16785	AK1	-1.08508	1.19179e-06	0.00031524
4590427	ILMN_2455	DENND4C	1.26772	1.20438e-06	0.00031524
2070575	ILMN_164638	ALCAM	1.10937	1.20455e-06	0.00031524
7510379	ILMN_180142	SACS	1.43833	1.20575e-06	0.00031524
6560500	ILMN_348685	C10ORF75	-1.14593	1.22045e-06	0.000317332
780626	ILMN_5339	NBPF3	1.15756	1.24074e-06	0.000319795
4200181	ILMN_12905	C19ORF70	-1.4125	1.24344e-06	0.000319795
2230367	ILMN_24122	CERK	1.1091	1.29295e-06	0.000330729
6180048	ILMN_11885	NEDD9	1.18288	1.31626e-06	0.000333813
4560170	ILMN_23327	SCAND1	-1.12766	1.31911e-06	0.000333813
3390575	ILMN_183828	SEMA5A	1.20033	1.35811e-06	0.000341854
7100082	ILMN_28869	SOCS4	1.25847	1.38035e-06	0.000344797
6520356	ILMN_6786	GJC2	-1.08411	1.38438e-06	0.000344797
6860278	ILMN_6659	NINJ2	-1.19635	1.39323e-06	0.000345185
6980301	ILMN_8955	NRCAM	1.24859	1.4323e-06	0.000351473
6900209	ILMN_12727	ADAM19	1.07316	1.45115e-06	0.000351473
4230047	ILMN_27326	NOXO1	-1.13635	1.45594e-06	0.000351473
2450519	ILMN_346115	LOC645630	-1.30217	1.45718e-06	0.000351473
2750092	ILMN_8955	NRCAM	1.08894	1.46716e-06	0.000351473
7050047	ILMN_6017	KLK12	-1.22271	1.46754e-06	0.000351473
840241	ILMN_20084	TMEM189-UBE2V1	-1.06388	1.4706e-06	0.000351473
7550750	ILMN_170484	LOC388556	-1.29352	1.49445e-06	0.000354181
130181	ILMN_7804	ANKRD22	1.07113	1.49791e-06	0.000354181
2030162	ILMN_179225	CHTF8	-1.24624	1.50535e-06	0.000354181
1230112	ILMN_25838	ZFYVE16	1.1343	1.51187e-06	0.000354181
460397	ILMN_307024	C11ORF83	-1.30784	1.54368e-06	0.000358583
2140369	ILMN_9381	NDUFA11	-1.25918	1.54581e-06	0.000358583
3710039	ILMN_1467	MRPL54	-1.32617	1.58174e-06	0.000365127
3610398	ILMN_17978	MMACHC	-1.10426	1.61087e-06	0.000369428
5270520	ILMN_28190	FAIM3	-1.07171	1.61598e-06	0.000369428
50427	ILMN_14595	TMEM106B	1.10249	1.65118e-06	0.000375658
160746	ILMN_4221	APRT	-1.20955	1.67467e-06	0.000378481
4120717	ILMN_44443	CHRNA1	1.05516	1.68192e-06	0.000378481
5690132	ILMN_9509	FAM195A	-1.21837	1.68758e-06	0.000378481
830278	ILMN_12810	GLIPR2	-1.05212	1.70327e-06	0.000378998
7000470	ILMN_173590	KHSRP	-1.04814	1.71071e-06	0.000378998
7150280	ILMN_169827	LOC145853	-1.28358	1.7158e-06	0.000378998
510468	ILMN_177430	NFE2	1.03595	1.74994e-06	0.000378998
990288	ILMN_21541	FHL2	1.04687	1.7579e-06	0.000378998
2140541	ILMN_182870	LOC389816	-1.096	1.78298e-06	0.000378998
2680767	ILMN_17184	MRPS24	-1.12192	1.78453e-06	0.000378998
240546	ILMN_11475	SCAND1	-1.35603	1.79711e-06	0.000378998
7150403	ILMN_20455	LGR5	1.05246	1.79926e-06	0.000378998
1170551	ILMN_164319	LOC646785	-1.10411	1.80358e-06	0.000378998
3520092	ILMN_11763	BAX	-1.109	1.80472e-06	0.000378998
4480575	ILMN_180349	FOXO4	-1.13421	1.80574e-06	0.000378998
5670594	ILMN_174851	NMB	-1.19326	1.82598e-06	0.000378998
6290296	ILMN_6301	NDUFB7	-1.40549	1.82921e-06	0.000378998
7560202	ILMN_165231	SMG1	1.1298	1.82978e-06	0.000378998
1260722	ILMN_17362	RETNLB	-1.2202	1.83176e-06	0.000378998
7050433	ILMN_15956	RDH10	1.105	1.83669e-06	0.000378998
5570152	ILMN_677	ATP1A1	1.06088	1.84769e-06	0.000378998
20324	ILMN_182182	RNASE4	-1.11525	1.84784e-06	0.000378998
1050678	ILMN_345030	LOC100128060	-1.15166	1.85926e-06	0.000378998
2060400	ILMN_23492	NKTR	1.29023	1.86444e-06	0.000378998
6510754	ILMN_24215	ALDH1A1	1.05452	1.86938e-06	0.000378998
5290273	ILMN_20719	AGR3	-1.13671	1.88079e-06	0.000378998
6450482	ILMN_16908	IL20RA	1.03457	1.8912e-06	0.000378998
2320079	ILMN_8180	NME4	-1.07792	1.89661e-06	0.000378998
7100717	ILMN_27642	RPS15A	-1.25135	1.89811e-06	0.000378998
1580341	ILMN_839	GPATCH4	-1.03712	1.91452e-06	0.00038054
2350040	ILMN_35547	LOC650463	-1.03785	1.93108e-06	0.00038054
5080021	ILMN_3897	BIRC3	1.04658	1.93484e-06	0.00038054
2680110	ILMN_6834	TM4SF1	1.02979	1.938e-06	0.00038054
1660646	ILMN_171812	RIF1	1.04377	1.95658e-06	0.0003826
5690152	ILMN_21355	CDC2L2	-1.05607	1.97886e-06	0.000383894
3130291	ILMN_23505	C12ORF57	-1.24544	1.97942e-06	0.000383894
3310324	ILMN_7229	ALKBH7	-1.23427	1.99239e-06	0.000384492
1240152	ILMN_29029	CFD	-1.2666	1.99875e-06	0.000384492
5130091	ILMN_1996	DICER1	1.10315	2.01941e-06	0.000386785
2230382	ILMN_70828	HS.4988	1.09255	2.02702e-06	0.000386785
3420338	ILMN_100908	HS.527535	1.13103	2.04701e-06	0.000389031
7200097	ILMN_6087	N4BP2L2	1.02136	2.05987e-06	0.000389908
4210382	ILMN_21363	DLL3	-1.03843	2.07401e-06	0.000391022
2190128	ILMN_784	RAB32	-1.03092	2.09807e-06	0.000393988
5270538	ILMN_335402	LOC728060	-1.27595	2.1288e-06	0.000397922
5900129	ILMN_10300	CROP	1.03495	2.1513e-06	0.000397922
2370064	ILMN_17580	ASGR1	-1.2777	2.16491e-06	0.000397922
4040196	ILMN_14576	YTHDC1	-1.20828	2.16499e-06	0.000397922
5260754	ILMN_26720	TSC22D1	1.02345	2.16854e-06	0.000397922
7400368	ILMN_19125	RUNX1	1.05297	2.1749e-06	0.000397922
650722	ILMN_174599	ASCC3	1.20693	2.18777e-06	0.000397922
780050	ILMN_176268	RAP2A	1.12603	2.19142e-06	0.000397922
4280040	ILMN_112210	HS.555181	1.09061	2.20179e-06	0.000397922
4590020	ILMN_19081	YOD1	1.11492	2.21121e-06	0.000397922
4290082	ILMN_38919	LOC646786	-1.38294	2.21857e-06	0.000397922
5420195	ILMN_2943	EEA1	1.03753	2.2231e-06	0.000397922
1570722	ILMN_26447	HNRNPA2B1	1.11894	2.22833e-06	0.000397922
4560632	ILMN_18852	HS3ST1	1.01331	2.25537e-06	0.000401236
4780129	ILMN_176772	CENPF	1.13311	2.30218e-06	0.000406736
5090044	ILMN_175046	TFG	-1.10785	2.30348e-06	0.000406736
3870634	ILMN_163302	BCLAF1	1.07411	2.34445e-06	0.000412218
4280327	ILMN_18124	C2ORF82	-1.32589	2.35195e-06	0.000412218
6110025	ILMN_42988	FHL2	1.02759	2.37496e-06	0.000413607
1240440	ILMN_9057	TXNIP	1.0532	2.37736e-06	0.000413607
6020202	ILMN_24929	PDZK1	1.43386	2.4077e-06	0.000417336
540246	ILMN_162054	SORD	-1.08572	2.41643e-06	0.000417336
6290609	ILMN_4289	RPS15	-1.38708	2.45777e-06	0.000422933
4810730	ILMN_28065	SYT13	-1.03675	2.4785e-06	0.000424956
1450193	ILMN_25127	LGALS1	-1.19365	2.50385e-06	0.000427751
5340020	ILMN_71784	HS.22689	1.09667	2.54073e-06	0.000430391
1450333	ILMN_13368	AKAP11	1.10709	2.54753e-06	0.000430391
2850176	ILMN_43492	C14ORF72	-1.05165	2.548e-06	0.000430391
5420398	ILMN_22312	TRMT112	-1.09071	2.55733e-06	0.000430391
270615	ILMN_28145	ABCC3	1.02243	2.57016e-06	0.000430391
2640326	ILMN_336397	LOC649553	-1.10465	2.57387e-06	0.000430391
3310376	ILMN_22808	TIMM10	-1.18572	2.5969e-06	0.000432307
3360762	ILMN_162759	TMEM191B	-1.18936	2.6036e-06	0.000432307
2030523	ILMN_17352	PTPN11	1.02199	2.61864e-06	0.000432706
1470520	ILMN_789	CMTM6	1.09557	2.62429e-06	0.000432706
6840324	ILMN_14409	RPL13L	-1.05387	2.63949e-06	0.000433701
730673	ILMN_4945	PCMTD2	1.02612	2.65601e-06	0.000434906
4200463	ILMN_76318	HS.126768	1.00859	2.66659e-06	0.000435058
1110730	ILMN_24248	WWTR1	1.24206	2.67533e-06	0.000435058
3440386	ILMN_6103	ECM1	1.25488	2.69524e-06	0.000436796
3990324	ILMN_182363	TANC1	1.00181	2.7246e-06	0.000439224
6650044	ILMN_174309	KRR1	1.11903	2.72879e-06	0.000439224
6620528	ILMN_16629	MT1X	-1.689	2.75487e-06	0.000441584
1410309	ILMN_10536	LOC200030	1.07212	2.76212e-06	0.000441584
2690209	ILMN_182431	ITGAV	1.08997	2.84194e-06	0.000451929
6270605	ILMN_169528	LOC649946	-1.05326	2.84592e-06	0.000451929
4040482	ILMN_29814	SCOC	1.20047	2.86018e-06	0.000452674
1710674	ILMN_6272	DUSP23	-1.28318	2.90486e-06	0.000458212
1510521	ILMN_16697	PAFAH1B3	-1.00108	2.91551e-06	0.000458365
4290132	ILMN_181711	MGC3196	-1.05693	2.93261e-06	0.000459176
3190348	ILMN_35980	LOC440927	-1.15858	2.94008e-06	0.000459176
3930286	ILMN_5448	SUCLA2	1.04374	2.9619e-06	0.000461063
2570064	ILMN_337355	LOC100134468	-0.986009	2.99362e-06	0.00046388
2750367	ILMN_25637	PMAIP1	1.05815	2.99961e-06	0.00046388
2360196	ILMN_175042	DOCK1	1.1166	3.01122e-06	0.00046416
3400551	ILMN_28971	DYNLL2	-1.14592	3.07799e-06	0.000472912
1980044	ILMN_164652	ZFC3H1	1.12208	3.13242e-06	0.0004797
4200056	ILMN_346181	LOC100131785	-1.40998	3.16077e-06	0.0004797
2570286	ILMN_46284	LOC347544	-1.072	3.16899e-06	0.0004797
2490068	ILMN_18939	PLEKHH1	0.990799	3.17049e-06	0.0004797
7400377	ILMN_21866	CEACAM6	0.990145	3.17286e-06	0.0004797
5310524	ILMN_6650	ALG10B	1.07036	3.20725e-06	0.000481788
4260093	ILMN_15367	ZCCHC11	1.043	3.21608e-06	0.000481788
1430653	ILMN_28425	MTX3	0.977336	3.22564e-06	0.000481788
6860292	ILMN_173616	LOC730052	-1.08524	3.22739e-06	0.000481788
3450521	ILMN_23243	ECM1	1.01068	3.23862e-06	0.000481944
6760364	ILMN_13953	LCOR	1.12318	3.26244e-06	0.000483966
3940274	ILMN_350640	LOC732360	-1.47742	3.29995e-06	0.000487931
2120376	ILMN_16946	C6ORF111	0.98317	3.30979e-06	0.000487931
4880224	ILMN_174149	LBR	-0.999117	3.35248e-06	0.000492552
3390438	ILMN_29396	PLA2G7	0.983302	3.36195e-06	0.000492552
160253	ILMN_10733	MBNL1	1.01043	3.40121e-06	0.000495686
1430209	ILMN_344516	LOC729774	-1.01998	3.40429e-06	0.000495686
4610577	ILMN_22712	FAM122B	1.08923	3.41842e-06	0.00049584
5820403	ILMN_24062	CLK4	1.02386	3.42631e-06	0.00049584
540601	ILMN_179062	BRI3P1	-1.01687	3.45205e-06	0.000496552
7000692	ILMN_16276	MRPL52	-1.01995	3.46671e-06	0.000496552
2340736	ILMN_169973	LOC389156	-1.07677	3.4689e-06	0.000496552
5130164	ILMN_26241	RASA1	1.19323	3.4732e-06	0.000496552
3290156	ILMN_169689	LOC441294	0.991846	3.53751e-06	0.000504223
4480180	ILMN_24694	DEK	1.00709	3.5756e-06	0.000506189
2600537	ILMN_3316	CBFB	1.02357	3.58605e-06	0.000506189
2480274	ILMN_162864	SORL1	1.04823	3.5867e-06	0.000506189
70441	ILMN_25892	NDUFS7	-1.00044	3.59409e-06	0.000506189
4390504	ILMN_31941	LOC441408	-1.00435	3.63215e-06	0.000510031
6560736	ILMN_35658	LOC643672	-0.973822	3.66668e-06	0.000510894
4250452	ILMN_19735	DNAJC10	1.1024	3.66669e-06	0.000510894
6510603	ILMN_4221	APRT	-1.12313	3.6727e-06	0.000510894
3360605	ILMN_7625	DRD2	1.25766	3.68367e-06	0.000510894
5570139	ILMN_6510	QPCT	1.06671	3.69227e-06	0.000510894
70161	ILMN_167901	PKD2	1.13396	3.73237e-06	0.000514937
5310204	ILMN_177009	PREPL	1.03897	3.76844e-06	0.000517319
4920286	ILMN_174746	C15ORF44	-0.975694	3.79474e-06	0.000517319
1820332	ILMN_12839	INSIG1	-0.973985	3.79908e-06	0.000517319
6200315	ILMN_27899	DNASE2	-1.08874	3.80996e-06	0.000517319
1940524	ILMN_20786	STS-1	1.15806	3.81248e-06	0.000517319
4760725	ILMN_1189	PRPF38B	1.03361	3.82137e-06	0.000517319
4060707	ILMN_3050	GSTM4	-0.968468	3.82616e-06	0.000517319
4590554	ILMN_179202	KCTD3	1.0141	3.86628e-06	0.000521254
270300	ILMN_1206	AKR7A3	-1.02027	3.93304e-06	0.000528748
1170689	ILMN_27387	USP1	0.980598	4.01782e-06	0.000538616
6290546	ILMN_29327	PURB	0.966291	4.04327e-06	0.000540496
3830092	ILMN_27389	RGS10	-1.13402	4.1241e-06	0.000548156
460040	ILMN_1759	ATP5G1	-1.16756	4.12799e-06	0.000548156
4640689	ILMN_5908	EIF4A2	1.08456	4.13532e-06	0.000548156
7150730	ILMN_31243	LOC202134	-1.15529	4.17624e-06	0.000552033
2940113	ILMN_1173	AGL	0.961476	4.19211e-06	0.000552587
2190356	ILMN_4591	EIF5A2	0.981618	4.2051e-06	0.00055276
2640576	ILMN_1677	MCFD2	1.01644	4.2205e-06	0.000553248
4180612	ILMN_76403	HS.127310	1.0197	4.26519e-06	0.000554418
4730014	ILMN_26392	TXNL4A	-0.976529	4.26615e-06	0.000554418
1230348	ILMN_164906	CARHSP1	-1.04689	4.26839e-06	0.000554418
6650482	ILMN_21869	EPHA4	1.01016	4.27629e-06	0.000554418
1990064	ILMN_82165	HS.210390	0.954886	4.30081e-06	0.000556073
5900008	ILMN_25672	KLK11	-1.04315	4.31979e-06	0.000557006
5360307	ILMN_43213	LOC644937	-1.09648	4.45492e-06	0.000567389
4200070	ILMN_12193	MGC39900	-1.0196	4.45853e-06	0.000567389
130093	ILMN_23074	MT1H	-1.73748	4.47229e-06	0.000567389
510397	ILMN_138133	LOC390354	-0.995876	4.47391e-06	0.000567389
2190544	ILMN_3433	DPY19L4	0.949008	4.48088e-06	0.000567389
4220246	ILMN_1789	CCL20	-1.01076	4.4859e-06	0.000567389
3610722	ILMN_19789	CLCC1	1.06941	4.48729e-06	0.000567389
4390220	ILMN_21259	TMEM189-UBE2V1	-0.974358	4.51621e-06	0.000567389
1510609	ILMN_25788	NME1-NME2	-1.02595	4.52027e-06	0.000567389
5820189	ILMN_21021	KISS1	-1.07062	4.52938e-06	0.000567389
3890519	ILMN_161885	DRD2	0.9916	4.53379e-06	0.000567389
6250537	ILMN_181370	LOC729500	-1.12101	4.54419e-06	0.000567389
50224	ILMN_6993	DFFA	-1.088	4.55697e-06	0.000567487
2760274	ILMN_163029	AKR1B15	0.969326	4.62576e-06	0.00057448
3520338	ILMN_22073	MEST	-0.96111	4.63741e-06	0.00057448
4570075	ILMN_40114	KIAA1641	1.13889	4.66255e-06	0.000574839
4920561	ILMN_5316	MB	-1.10332	4.6646e-06	0.000574839
3290739	ILMN_20438	ARL2	-0.981421	4.70849e-06	0.000577336
2650524	ILMN_10037	RPL34	-1.20022	4.71425e-06	0.000577336
2640246	ILMN_20434	CDC2L2	-1.06624	4.72146e-06	0.000577336
3850278	ILMN_45563	LOC641849	-0.964181	4.78707e-06	0.000583849
6330201	ILMN_17074	OVOL2	-0.95612	4.80441e-06	0.000584458
6280128	ILMN_22651	KRT18	-1.00891	4.84799e-06	0.000585386
2100079	ILMN_15001	DCI	-0.960507	4.84896e-06	0.000585386
2450435	ILMN_120922	HS.568741	-1.04266	4.84914e-06	0.000585386
6510598	ILMN_1273	NHLRC3	1.12336	4.8866e-06	0.000588406
5810201	ILMN_20499	ZNF593	-1.30629	4.9141e-06	0.000590215
2230091	ILMN_15724	LHPP	-1.05607	4.98532e-06	0.000597255
2510546	ILMN_14268	C10ORF125	-1.10425	5.08654e-06	0.000607261
450170	ILMN_308087	HAUS5	1.00318	5.09556e-06	0.000607261
3610474	ILMN_9100	ERCC1	-0.962125	5.10734e-06	0.000607261
4040048	ILMN_38572	LOC653994	-0.960829	5.2604e-06	0.000623891
6580121	ILMN_161908	MID1IP1	-1.03437	5.31055e-06	0.000628265
3440079	ILMN_23425	ANXA4	0.983131	5.38414e-06	0.000634783
6270735	ILMN_23990	SCNN1G	0.964436	5.39248e-06	0.000634783
2970201	ILMN_25020	ABHD2	0.943385	5.49108e-06	0.000644575
1780601	ILMN_24410	MLEC	1.00241	5.50953e-06	0.000644575
5220189	ILMN_161870	PIK3AP1	0.952611	5.51652e-06	0.000644575
6200132	ILMN_27569	FZD9	-0.962876	5.55772e-06	0.000647231
670707	ILMN_167894	TMEM61	-1.06773	5.56661e-06	0.000647231
5390746	ILMN_344535	LOC100129982	-1.03387	5.58041e-06	0.000647246
6580674	ILMN_71668	HS.21177	1.18599	5.61655e-06	0.000649844
6220088	ILMN_6847	MED13	1.02966	5.66624e-06	0.000653995
1170300	ILMN_22286	MT1G	-1.49589	5.68755e-06	0.000654856
1050709	ILMN_29819	RPL8	-1.01395	5.74268e-06	0.000658455
7380192	ILMN_29472	SEC14L4	1.11228	5.75535e-06	0.000658455
4850142	ILMN_2444	KIAA1370	0.95049	5.76054e-06	0.000658455
1070598	ILMN_308811	PDZK1P1	0.931689	5.81881e-06	0.000662727
1470368	ILMN_169025	FAM127C	-0.966894	5.82593e-06	0.000662727
5080162	ILMN_29637	KTN1	1.04364	5.93039e-06	0.000672993
7320414	ILMN_20165	ZNF326	-0.941539	5.95489e-06	0.000674157
610040	ILMN_17913	REV3L	1.06723	5.9856e-06	0.000675599
620543	ILMN_163925	SLC4A7	1.03953	6.00154e-06	0.000675599
4210653	ILMN_11161	CRIPAK	1.05169	6.01047e-06	0.000675599
4920156	ILMN_5797	GFPT1	0.94691	6.02988e-06	0.000676176
2030278	ILMN_5210	PPP2R5D	-1.16739	6.1039e-06	0.000681665
6480605	ILMN_7443	SSSCA1	-1.10618	6.12175e-06	0.000681665
6860687	ILMN_5073	PYCARD	-1.12253	6.12205e-06	0.000681665
2320647	ILMN_15168	ARMCX3	0.949008	6.16622e-06	0.000684971
2680598	ILMN_307835	TMEM150B	-0.946781	6.18912e-06	0.000685906
3610300	ILMN_27140	CCDC58	-0.949361	6.2733e-06	0.000692763
4810128	ILMN_11855	PHLDA2	-1.02493	6.30416e-06	0.000692763
1400377	ILMN_2713	KIDINS220	0.968136	6.30651e-06	0.000692763
110754	ILMN_5931	RBM35A	-1.04499	6.32813e-06	0.000692763
5700086	ILMN_169351	CENPK	0.94836	6.3386e-06	0.000692763
1400601	ILMN_17741	C20ORF100	-0.918303	6.33884e-06	0.000692763
5890653	ILMN_20689	CDKN1C	-1.02101	6.3786e-06	0.000694066
3310504	ILMN_179896	PDK4	1.02968	6.39251e-06	0.000694066
4540139	ILMN_17793	RSRC2	0.956744	6.40029e-06	0.000694066
3800431	ILMN_15381	RCOR3	0.934828	6.4179e-06	0.000694066
2360121	ILMN_46873	MTL5	-0.930946	6.43481e-06	0.000694066
2320215	ILMN_165907	NUP210	0.984376	6.43876e-06	0.000694066
1340575	ILMN_344748	LOC100130715	-1.01168	6.46672e-06	0.000695496
7000040	ILMN_167663	LOC729236	-1.04966	6.52731e-06	0.000697858
3290753	ILMN_20261	CTBP2	-0.985484	6.52912e-06	0.000697858
4210066	ILMN_2786	DEF8	-0.959455	6.53293e-06	0.000697858
5670315	ILMN_15479	LSM7	-1.26827	6.60772e-06	0.000703206
7150274	ILMN_15110	SP3	0.929708	6.61271e-06	0.000703206
3400133	ILMN_24719	TCEB2	-1.07036	6.73313e-06	0.000714406
7610138	ILMN_20253	DDX5	0.978897	6.76993e-06	0.000716704
1740433	ILMN_29354	MSL3L1	-1.13897	6.79975e-06	0.000718254
3450463	ILMN_162925	ARRDC4	1.01758	6.86948e-06	0.000722811
6760056	ILMN_345617	LOC100133800	-1.08406	6.87783e-06	0.000722811
2940274	ILMN_178005	PGAM5	-0.909493	6.88871e-06	0.000722811
6100168	ILMN_179486	GOLPH4	0.949308	6.93321e-06	0.00072533
3060458	ILMN_25514	FAM111A	0.92825	6.94338e-06	0.00072533
6280446	ILMN_33765	LOC642989	-1.26113	6.98638e-06	0.000728214
4290349	ILMN_163151	LOC643949	-1.13956	7.07533e-06	0.000735865
5420162	ILMN_178008	LOC646791	-0.909774	7.09614e-06	0.000736411
3850452	ILMN_31967	LOC644310	-1.36431	7.17936e-06	0.000736491
4230653	ILMN_11667	CCNC	0.96535	7.18718e-06	0.000736491
1500300	ILMN_163600	RANBP2	1.00289	7.18769e-06	0.000736491
20338	ILMN_15286	NOXO1	-0.948922	7.19219e-06	0.000736491
520468	ILMN_348818	LOC402175	-1.2352	7.19825e-06	0.000736491
7150689	ILMN_307978	LOC644907	-1.00921	7.20678e-06	0.000736491
7330070	ILMN_164017	LOC201175	-0.924634	7.21017e-06	0.000736491
5720102	ILMN_364960	C7ORF55	-1.35476	7.22488e-06	0.000736491
430156	ILMN_15343	ZNF488	1.11167	7.23698e-06	0.000736491
2630204	ILMN_26967	ENPP3	0.982003	7.29365e-06	0.000740665
1570370	ILMN_20073	HINT2	-1.06588	7.40599e-06	0.000750084
3170017	ILMN_25854	MAP2K3	-0.918548	7.4181e-06	0.000750084
360259	ILMN_179221	TROVE2	0.934037	7.44391e-06	0.000750211
7330730	ILMN_348685	C10ORF75	-1.22522	7.4637e-06	0.000750211
4850278	ILMN_171656	SNORA25	0.914771	7.46691e-06	0.000750211
4010553	ILMN_22156	B4GALT6	0.934736	7.4989e-06	0.000751829
1500041	ILMN_9888	TMEM93	-1.1348	7.52001e-06	0.00075235
5310520	ILMN_352251	LOC100134241	1.26125	7.5457e-06	0.000753328
6200468	ILMN_14702	CKS2	-0.971363	7.61104e-06	0.000758252
10414	ILMN_11067	PTTG1	-0.962286	7.6458e-06	0.000760114
6020291	ILMN_20452	LRBA	1.07827	7.7e-06	0.000763898
6380220	ILMN_21729	MAGMAS	-1.17828	7.79421e-06	0.000771227
5810187	ILMN_7625	DRD2	1.15769	7.81758e-06	0.000771227
4780112	ILMN_4007	CEP290	0.912353	7.82277e-06	0.000771227
6620669	ILMN_2746	C3ORF23	0.907314	7.86662e-06	0.000773938
1260433	ILMN_333821	LOC441642	-1.03445	7.91444e-06	0.000777028
1440437	ILMN_370318	LOC151162	1.02273	8.01682e-06	0.000782569
1770008	ILMN_28435	FRMD4A	0.896421	8.0268e-06	0.000782569
5910689	ILMN_16070	SMC4	0.895697	8.03705e-06	0.000782569
3140543	ILMN_9027	ZMAT3	1.33645	8.07084e-06	0.000782569
4900474	ILMN_162638	MED23	0.944772	8.07131e-06	0.000782569
580739	ILMN_27273	FBLN1	-1.06276	8.07893e-06	0.000782569
5860253	ILMN_23469	AHI1	1.08762	8.11316e-06	0.000782569
6100022	ILMN_13493	HIST2H2AC	-1.27748	8.117e-06	0.000782569
7100523	ILMN_334205	LOC727826	-1.08465	8.13645e-06	0.000782569
1710731	ILMN_15287	MATR3	-0.908732	8.1412e-06	0.000782569
5130497	ILMN_1543	S100A13	-1.10156	8.15999e-06	0.000782569
3850600	ILMN_139112	PCBD1	-1.40106	8.18027e-06	0.000782569
7380707	ILMN_23674	ZFAND1	0.919025	8.19986e-06	0.000782569
5910484	ILMN_343249	LOC729742	-0.950681	8.20241e-06	0.000782569
150164	ILMN_24595	PPIG	0.974363	8.24345e-06	0.000784903
6200615	ILMN_138398	SAPS2	-1.08023	8.26848e-06	0.000785705
4570451	ILMN_182711	LOC401233	0.963059	8.42821e-06	0.000799278
4050128	ILMN_18271	SULF2	0.918243	8.46296e-06	0.000800969
5090326	ILMN_337370	LOC100132795	-1.07129	8.49288e-06	0.000801129
4920095	ILMN_165049	MKL2	0.997475	8.51454e-06	0.000801129
1660113	ILMN_167386	FNDC3A	0.89389	8.53588e-06	0.000801129
7160711	ILMN_25854	MAP2K3	-0.908584	8.55267e-06	0.000801129
1820187	ILMN_670	TMX3	1.01128	8.56075e-06	0.000801129
3120139	ILMN_29086	NENF	-1.02598	8.59177e-06	0.000801129
2260326	ILMN_25404	SPINK1	-1.42126	8.59842e-06	0.000801129
2060100	ILMN_1635	SLC39A2	-0.967958	8.6012e-06	0.000801129
2690338	ILMN_2103	RPS21	-1.42858	8.62031e-06	0.000801129
3710681	ILMN_164295	ARFGEF1	1.15513	8.65612e-06	0.000801129
2190196	ILMN_172996	NIN	0.899404	8.65996e-06	0.000801129
540465	ILMN_11662	ENPP5	1.03737	8.66781e-06	0.000801129
110253	ILMN_28567	RCOR2	-0.918296	8.70472e-06	0.000802972
1510682	ILMN_10977	OPA1	0.939607	8.73159e-06	0.000803089
870593	ILMN_46626	LOC285053	-0.960631	8.75158e-06	0.000803089
620577	ILMN_6029	ACSL5	0.897094	8.76135e-06	0.000803089
2640619	ILMN_164289	ZNF91	0.912465	8.78076e-06	0.000803089
4180364	ILMN_16902	GOLM1	0.947943	8.80176e-06	0.000803089
6330408	ILMN_35169	LOC388339	-0.981958	8.8093e-06	0.000803089
4890598	ILMN_4209	BRSK1	-1.08134	8.82478e-06	0.000803089
5490066	ILMN_1912	RPS26	-0.910556	8.95047e-06	0.000812102
2450167	ILMN_10772	RPL29	-1.22935	8.97455e-06	0.000812102
5570594	ILMN_167730	STXBP3	0.949799	8.97531e-06	0.000812102
6840739	ILMN_26859	PLS1	0.94233	8.99952e-06	0.000812739
4810048	ILMN_4642	ABCB10	0.912237	9.02178e-06	0.000813198
2850400	ILMN_45317	LOC23117	1.11987	9.07488e-06	0.000816429
1450600	ILMN_6462	GOLGA6B	0.901858	9.09764e-06	0.000816923
1070121	ILMN_165695	LOC340274	-0.915238	9.14775e-06	0.000819748
4010187	ILMN_21506	UGCGL2	0.901868	9.16518e-06	0.000819748
6350093	ILMN_112453	HS.556018	1.15793	9.18107e-06	0.000819748
6960349	ILMN_179808	DCP2	0.973547	9.22466e-06	0.000822089
4590347	ILMN_22380	ZNF784	-0.882433	9.26172e-06	0.000823311
1300315	ILMN_5491	MRPL21	-0.999613	9.27316e-06	0.000823311
2060450	ILMN_183201	NNT	0.887828	9.34002e-06	0.000827694
3850167	ILMN_25244	NUDT3	-0.885675	9.43077e-06	0.000834173
610451	ILMN_26733	HIST2H2AA3	-1.31207	9.45187e-06	0.00083448
240615	ILMN_21231	LRP11	0.911116	9.49835e-06	0.000837022
4280026	ILMN_363925	ACAP2	1.04851	9.56519e-06	0.000840825
610452	ILMN_178157	ITGB1	1.00199	9.59354e-06	0.000840825
1570564	ILMN_2880	C1ORF86	-1.10548	9.59972e-06	0.000840825
4730369	ILMN_18038	BTG1	0.901093	9.61258e-06	0.000840825
4490452	ILMN_23077	MIER1	1.05558	9.64717e-06	0.000842267
1190739	ILMN_3559	ITPRIPL2	-0.966264	9.66903e-06	0.000842267
4860184	ILMN_2950	PCBD1	-1.12458	9.68841e-06	0.000842267
4830504	ILMN_6226	PGM2	0.945461	9.70025e-06	0.000842267
3940451	ILMN_164652	ZFC3H1	1.0476	9.72323e-06	0.000842715
4290148	ILMN_176512	HIST2H2AA4	-1.1373	9.74856e-06	0.000843366
3390477	ILMN_18873	C17ORF79	-0.941715	9.82187e-06	0.00084624
1430360	ILMN_29464	ABHD14A	-0.991717	9.84712e-06	0.00084624
7650053	ILMN_1493	ECHDC1	1.13987	9.85002e-06	0.00084624
7320041	ILMN_8597	CHST15	0.943605	9.8533e-06	0.00084624
4900402	ILMN_32585	LOC651453	-1.64631	9.88439e-06	0.000847372
630470	ILMN_9180	C19ORF33	-1.09081	9.91237e-06	0.000848085
3460553	ILMN_46395	LOC440055	-0.946644	9.92855e-06	0.000848085
4050762	ILMN_173622	LOC728780	-0.924365	9.96753e-06	0.000848625
4250577	ILMN_178202	HSPD1	-1.1794	9.97074e-06	0.000848625
4220672	ILMN_21370	MT1F	-1.24912	9.99188e-06	0.000848897
1450156	ILMN_19674	MAGOH	-0.880845	1.00108e-05	0.000848981
3060747	ILMN_8806	CENTB2	0.960909	1.00606e-05	0.000850568
2470255	ILMN_19245	TSPAN6	0.888091	1.00655e-05	0.000850568
2060280	ILMN_340542	LOC646966	-1.0687	1.00952e-05	0.000851195
3520382	ILMN_17698	CCNT2	0.9411	1.01089e-05	0.000851195
1580161	ILMN_168668	NETO2	1.00911	1.01597e-05	0.000853955
6380286	ILMN_16570	GTF2IP1	-0.929014	1.01798e-05	0.000854129
6620360	ILMN_960	C12ORF62	-1.26185	1.02285e-05	0.0008548
3190689	ILMN_15113	RBM26	0.937066	1.02334e-05	0.0008548
3060291	ILMN_170037	SLC39A6	0.977	1.0242e-05	0.0008548
5720735	ILMN_21187	JAG1	0.899228	1.03102e-05	0.000858978
7150167	ILMN_27173	PON2	0.892305	1.04391e-05	0.000868188
4040279	ILMN_23282	NSF	0.9135	1.0643e-05	0.000883037
6110167	ILMN_12125	NPAS2	0.886403	1.0655e-05	0.000883037
2680612	ILMN_163704	LOC389156	-0.948631	1.06909e-05	0.000884465
5090050	ILMN_26981	NDUFA12	-0.967045	1.07585e-05	0.000888476
6770630	ILMN_7952	DHDH	-0.997171	1.07892e-05	0.000888476
1400504	ILMN_164862	CHRNA7	-0.953351	1.07957e-05	0.000888476
2100524	ILMN_165427	SPG11	0.869992	1.09444e-05	0.000899149
6860193	ILMN_174587	RTN1	0.887662	1.09973e-05	0.000900382
6020685	ILMN_336415	LOC441453	-0.918405	1.09974e-05	0.000900382
3060273	ILMN_11085	MT3	-1.15898	1.11137e-05	0.00090833
6980377	ILMN_26764	MTMR15	0.947717	1.11672e-05	0.000909929
4070392	ILMN_6945	CYBA	-0.932112	1.11866e-05	0.000909929
3780767	ILMN_344950	LOC100132564	-0.876072	1.1191e-05	0.000909929
6520427	ILMN_71296	HS.12876	0.87144	1.1227e-05	0.000911289
3140445	ILMN_28314	ARHGAP18	1.03858	1.12795e-05	0.000913693
5560026	ILMN_12811	GTF2IRD2B	-1.0855	1.13014e-05	0.000913693
4730743	ILMN_24719	TCEB2	-1.05245	1.1327e-05	0.000913693
780475	ILMN_8046	PFDN6	-1.0135	1.13338e-05	0.000913693
6650451	ILMN_7642	MYCBP2	0.931626	1.1385e-05	0.000916257
2340326	ILMN_164055	LOC646766	-0.901087	1.14129e-05	0.00091695
1850523	ILMN_23555	GZMB	-1.13954	1.14326e-05	0.000916975
3990619	ILMN_19849	TOP2A	0.947811	1.14713e-05	0.00091852
4150047	ILMN_334704	LOC727962	0.901459	1.15527e-05	0.000922402
1430253	ILMN_686	UNG	-1.07502	1.1562e-05	0.000922402
6660382	ILMN_16780	CDKN1A	0.886215	1.15966e-05	0.000922402
5560682	ILMN_179036	KRT10	-0.996039	1.15982e-05	0.000922402
770187	ILMN_334154	LOC286512	0.942594	1.16173e-05	0.000922402
4880537	ILMN_6603	LIMA1	0.914944	1.17056e-05	0.000926689
6100524	ILMN_164295	ARFGEF1	0.963855	1.17203e-05	0.000926689
5130367	ILMN_22631	SMAGP	-0.872132	1.173e-05	0.000926689
7380338	ILMN_13470	UST	0.913889	1.17869e-05	0.000928832
5490739	ILMN_29634	HNRNPA2B1	0.896074	1.18406e-05	0.000928832
5860465	ILMN_183654	USP9Y	0.900157	1.18474e-05	0.000928832
5050349	ILMN_22407	VPS13A	0.869376	1.18542e-05	0.000928832
4150309	ILMN_27603	ZNHIT1	-1.07448	1.18652e-05	0.000928832
6940204	ILMN_14928	NOP10	-1.1068	1.18843e-05	0.000928832
7000377	ILMN_171544	PHIP	1.11727	1.19044e-05	0.000928832
1710575	ILMN_178115	BCL2L15	-0.957128	1.19141e-05	0.000928832
3370164	ILMN_677	ATP1A1	0.860878	1.20399e-05	0.000937092
4050349	ILMN_26006	RAB6A	0.885346	1.20912e-05	0.000939043
7200358	ILMN_167386	FNDC3A	0.913224	1.21367e-05	0.000939043
5820392	ILMN_3686	CCT6A	0.916917	1.21418e-05	0.000939043
4120601	ILMN_346905	LOC643123	-0.944237	1.21443e-05	0.000939043
4920201	ILMN_164550	GALNT1	1.00983	1.21819e-05	0.000940414
5870131	ILMN_180588	CFTR	0.996502	1.22779e-05	0.000946281
3890255	ILMN_7099	TOP2B	1.00219	1.23106e-05	0.000947011
4880091	ILMN_2350	SHPRH	0.8593	1.23274e-05	0.000947011
1770470	ILMN_163368	LOC644063	-1.03389	1.23967e-05	0.000950199
4390612	ILMN_8560	CCDC14	0.879894	1.24091e-05	0.000950199
6840100	ILMN_3952	C11ORF51	-0.900037	1.25395e-05	0.000955933
830739	ILMN_21359	RPP21	-1.04684	1.2544e-05	0.000955933
5090309	ILMN_11547	FAR1	0.877281	1.25446e-05	0.000955933
3850129	ILMN_165318	PGBD5	0.866542	1.26242e-05	0.000958928
3450280	ILMN_23081	PLEKHO1	-0.885306	1.26244e-05	0.000958928
6900368	ILMN_6628	UBE2C	-0.906658	1.26875e-05	0.000960419
6900475	ILMN_25020	ABHD2	0.856585	1.27032e-05	0.000960419
3290427	ILMN_10671	HOXA10	-0.882057	1.27049e-05	0.000960419
6330132	ILMN_23731	ISG20	-1.25465	1.2745e-05	0.000961911
7330026	ILMN_164196	FRAT2	-0.926967	1.27952e-05	0.000962853
6330487	ILMN_18271	SULF2	0.978843	1.27982e-05	0.000962853
2760706	ILMN_2389	C16ORF48	-0.871487	1.2867e-05	0.000966496
6660709	ILMN_28056	TTC37	0.93051	1.30962e-05	0.000982151
5860152	ILMN_10947	CD44	0.875667	1.31233e-05	0.000982631
3290242	ILMN_30113	PDS5A	0.877341	1.31526e-05	0.000983268
5340136	ILMN_16714	GALNT9	-0.924088	1.3217e-05	0.000985038
620180	ILMN_166444	STAG2	0.936208	1.3245e-05	0.000985038
2350465	ILMN_10772	RPL29	-1.17477	1.32588e-05	0.000985038
6130332	ILMN_3323	UCRC	-1.20611	1.32596e-05	0.000985038
4010270	ILMN_36463	LOC440731	-1.17382	1.33218e-05	0.000988112
6350392	ILMN_12585	SLC1A4	0.853769	1.33435e-05	0.000988126
6370541	ILMN_14080	CST1	0.934319	1.33638e-05	0.000988126
2340521	ILMN_25334	C17ORF61	-1.39334	1.34481e-05	0.000992813
4070309	ILMN_3458	YBX2	-0.889268	1.35031e-05	0.000992831
110451	ILMN_23274	SSR1	0.891538	1.35113e-05	0.000992831
4280437	ILMN_29561	NFS1	-1.05042	1.35113e-05	0.000992831
1980176	ILMN_43702	LOC644799	0.906315	1.35487e-05	0.000994034
1050180	ILMN_543	ATMIN	0.985991	1.35781e-05	0.000994649
6550736	ILMN_343635	LOC100129608	-0.879063	1.36258e-05	0.000996603
2850520	ILMN_11883	DPM3	-1.43454	1.37035e-05	0.00100074
990128	ILMN_15554	MBNL2	0.985507	1.37284e-05	0.00100101
3190008	ILMN_24445	ZNF787	-0.882527	1.38292e-05	0.00100681
5870446	ILMN_1123	ATP5G1	-1.05327	1.39114e-05	0.00101124
2570379	ILMN_339514	LOC100130932	-1.17756	1.39523e-05	0.00101266
4730148	ILMN_183293	KTN1	0.887537	1.39967e-05	0.00101432
2140678	ILMN_26997	ITGA6	0.932278	1.40371e-05	0.00101569
2230201	ILMN_14414	TARBP1	1.05567	1.40928e-05	0.00101817
2070189	ILMN_990	ZNF451	0.874857	1.41172e-05	0.00101819
840136	ILMN_348799	LOC100130556	0.903613	1.41362e-05	0.00101819
3170689	ILMN_23378	NKTR	1.10137	1.42553e-05	0.00102522
2750170	ILMN_24126	SORBS2	0.969613	1.43242e-05	0.0010286
5810289	ILMN_162839	LOC728229	-0.907027	1.44508e-05	0.00103612
7400259	ILMN_11556	IDUA	0.876605	1.45123e-05	0.00103798
4260397	ILMN_346001	LOC727821	-1.00055	1.45206e-05	0.00103798
6550180	ILMN_13941	ZMAT5	-0.924122	1.46183e-05	0.00104339
4560300	ILMN_14762	ZCCHC11	0.857143	1.46959e-05	0.00104711
3440367	ILMN_416	ACSL3	-0.925932	1.47147e-05	0.00104711
3930370	ILMN_336100	LOC100131672	-0.923588	1.47489e-05	0.00104797
2600402	ILMN_173256	ARID4A	0.871928	1.47775e-05	0.00104843
7330044	ILMN_2720	DYNLT3	1.04389	1.48279e-05	0.00104886
7570102	ILMN_182614	CYORF15B	0.870292	1.48279e-05	0.00104886
2320102	ILMN_179087	LOC401640	-0.861801	1.49958e-05	0.00105915
7650441	ILMN_9313	FGFBP1	-0.881112	1.50789e-05	0.00106051
1690608	ILMN_15882	ALDH3A2	0.909007	1.51001e-05	0.00106051
1820746	ILMN_4639	NPHP3	0.85172	1.51015e-05	0.00106051
3800435	ILMN_2494	SF3B1	0.896405	1.51047e-05	0.00106051
5810088	ILMN_28786	AURKAIP1	-0.856196	1.53442e-05	0.00107566
6420441	ILMN_170535	LOC728416	-1.14091	1.53699e-05	0.00107566
2480064	ILMN_308027	C20ORF199	-1.01349	1.53887e-05	0.00107566
6180497	ILMN_46003	LOC400304	0.850942	1.54714e-05	0.00107985
6330037	ILMN_168018	ITPR2	1.15154	1.55344e-05	0.00108265
5960594	ILMN_18417	PMS1	0.871204	1.55657e-05	0.00108324
1230603	ILMN_23269	CT45A4	0.947286	1.5639e-05	0.00108674
6380187	ILMN_21121	C21ORF57	-1.06536	1.57292e-05	0.0010914
3170040	ILMN_370773	LOC645233	-1.16469	1.57886e-05	0.00109272
3850154	ILMN_8610	MTDH	0.86303	1.58175e-05	0.00109272
730291	ILMN_16599	OXR1	0.850011	1.58308e-05	0.00109272
7650474	ILMN_20905	PHF19	-0.838476	1.58406e-05	0.00109272
1770400	ILMN_16165	COMMD8	0.991861	1.5864e-05	0.00109274
770441	ILMN_165122	DOPEY1	1.07563	1.59641e-05	0.00109795
5550377	ILMN_29504	NDUFB11	-0.934048	1.59998e-05	0.00109795
1570092	ILMN_138016	TUBB6	0.866584	1.60091e-05	0.00109795
6840189	ILMN_5263	NDUFA2	-1.0303	1.60413e-05	0.00109857
7570477	ILMN_25641	C12ORF35	0.845184	1.61894e-05	0.0011071
7210544	ILMN_344989	LOC100133328	-0.952605	1.62784e-05	0.00110813
5870136	ILMN_20406	CLIC3	-1.06646	1.6281e-05	0.00110813
1230470	ILMN_163838	RHOU	0.937	1.62922e-05	0.00110813
4180563	ILMN_25996	LOC613037	0.944699	1.62981e-05	0.00110813
4860431	ILMN_29315	NBPF14	0.8363	1.63351e-05	0.00110905
1990546	ILMN_24410	MLEC	0.930471	1.64689e-05	0.00111653
670209	ILMN_7926	ZNF700	1.00049	1.65032e-05	0.00111726
6040110	ILMN_170769	LOC647285	-0.934468	1.656e-05	0.00111796
1980609	ILMN_18077	LRP4	0.83439	1.65608e-05	0.00111796
6040192	ILMN_28859	N4BP2L2	0.927409	1.66094e-05	0.00111821
1260136	ILMN_181618	MEGF9	0.939668	1.66117e-05	0.00111821
3610343	ILMN_1767	NBN	0.850461	1.6652e-05	0.00111933
4260484	ILMN_12073	COMMD6	-1.0379	1.67247e-05	0.00112262
6280195	ILMN_35022	LOC647104	-0.914348	1.67957e-05	0.00112579
5090053	ILMN_19980	FDX1L	-0.969399	1.68616e-05	0.00112861
4780068	ILMN_163068	SULT1B1	0.897244	1.68904e-05	0.00112894
650367	ILMN_165823	DNAJC21	1.0283	1.69558e-05	0.00113087
1470497	ILMN_4998	FBXL3	0.898901	1.69672e-05	0.00113087
3060692	ILMN_2275	CERK	0.868211	1.70239e-05	0.00113306
520209	ILMN_17440	SRP9	0.874305	1.70898e-05	0.00113481
7330653	ILMN_2880	C1ORF86	-0.839059	1.70981e-05	0.00113481
1820274	ILMN_4972	HERC1	0.85381	1.71376e-05	0.00113583
6040376	ILMN_178711	FAM127A	-0.910891	1.71867e-05	0.00113672
4120008	ILMN_13648	ZNF33B	0.905703	1.71997e-05	0.00113672
7200156	ILMN_138267	ITGB2	-0.854679	1.72231e-05	0.00113672
4480722	ILMN_3311	ARL13B	0.926778	1.7255e-05	0.00113677
7050132	ILMN_166356	LOC151579	0.92433	1.72826e-05	0.00113677
2970609	ILMN_20266	TMF1	0.913299	1.72959e-05	0.00113677
2710100	ILMN_164236	LOC441154	-0.927794	1.74502e-05	0.00114393
7160008	ILMN_171584	LOC728499	1.06951	1.74647e-05	0.00114393
6860315	ILMN_170936	LOC730413	1.09596	1.74772e-05	0.00114393
4260561	ILMN_11605	FAM177A1	-0.897221	1.75523e-05	0.00114725
1510291	ILMN_11067	PTTG1	-0.868411	1.77385e-05	0.00115716
5390685	ILMN_41835	LOC643433	-1.00389	1.77528e-05	0.00115716
3290446	ILMN_139372	RPL36	-1.05674	1.78433e-05	0.00116083
6420475	ILMN_163186	CLDN2	1.08413	1.78582e-05	0.00116083
5870451	ILMN_337033	LOC100130624	-1.01385	1.79197e-05	0.00116187
270243	ILMN_23946	SLMAP	0.855877	1.79233e-05	0.00116187
7200743	ILMN_183630	SLAMF6	0.842732	1.80194e-05	0.00116651
5960465	ILMN_5562	BUB3	0.918708	1.81163e-05	0.00116825
70270	ILMN_12193	MGC39900	-0.896423	1.81306e-05	0.00116825
5720292	ILMN_103172	HS.537004	0.907442	1.81426e-05	0.00116825
5890097	ILMN_3384	OXGR1	0.870958	1.81451e-05	0.00116825
6110706	ILMN_16127	CDC25C	-0.889321	1.82872e-05	0.0011758
380373	ILMN_8638	BANP	-0.866194	1.83756e-05	0.00117628
1990088	ILMN_18924	SORBS1	0.875772	1.8385e-05	0.00117628
2470484	ILMN_22687	RNASEK	-0.893133	1.8392e-05	0.00117628
3370519	ILMN_8939	MED23	0.892347	1.83941e-05	0.00117628
7210484	ILMN_5240	C6ORF108	-0.906753	1.84243e-05	0.00117662
4200674	ILMN_2732	IGFBP2	-0.978757	1.84708e-05	0.0011774
6580075	ILMN_12732	TAF1D	0.823717	1.85469e-05	0.0011774
3060544	ILMN_182762	LOC728919	-1.22563	1.85563e-05	0.0011774
1230048	ILMN_7395	ABCB1	0.95158	1.85598e-05	0.0011774
6770692	ILMN_3770	ORC3L	0.843547	1.85609e-05	0.0011774
1240521	ILMN_366409	PSMG4	-1.0084	1.85866e-05	0.00117745
50626	ILMN_27165	PLA2G3	-0.849495	1.86342e-05	0.00117889
6580168	ILMN_162925	ARRDC4	0.85517	1.87189e-05	0.0011818
4230475	ILMN_17599	SOX9	0.921658	1.87441e-05	0.0011818
3290181	ILMN_1695	CHMP2A	-0.892973	1.87902e-05	0.0011818
6660037	ILMN_4890	EML2	-0.874971	1.87946e-05	0.0011818
4920040	ILMN_3894	DEFB1	-1.45817	1.8805e-05	0.0011818
2070687	ILMN_5532	SLC38A1	-0.970786	1.88799e-05	0.00118493
6280092	ILMN_172134	SLC25A23	-0.82122	1.89277e-05	0.00118512
3400612	ILMN_26189	WDFY1	0.871645	1.89331e-05	0.00118512
3830044	ILMN_24814	GRTP1	-0.866201	1.90563e-05	0.00119126
6980600	ILMN_32261	LOC653080	0.933623	1.92103e-05	0.00119869
130368	ILMN_26481	PRKAR1A	0.97179	1.92861e-05	0.00119869
5700056	ILMN_9238	HSD17B8	-0.918875	1.93216e-05	0.00119869
3120079	ILMN_29496	SDF2L1	-1.06859	1.93276e-05	0.00119869
1450477	ILMN_6846	SIVA1	-0.968196	1.93573e-05	0.00119869
2370601	ILMN_3627	FLJ10374	-0.843197	1.93677e-05	0.00119869
1440477	ILMN_4673	GAD1	-0.856583	1.93749e-05	0.00119869
1510181	ILMN_2778	PTGES	0.875367	1.93779e-05	0.00119869
3990201	ILMN_25194	OTUD4	0.886371	1.9453e-05	0.00120177
7320066	ILMN_28658	HECTD1	0.893178	1.95183e-05	0.00120315
6480184	ILMN_25444	LSMD1	-1.53267	1.95262e-05	0.00120315
780364	ILMN_182904	LOC645157	-0.916517	1.95596e-05	0.00120354
4780731	ILMN_166422	UBXN2B	0.84855	1.95834e-05	0.00120354
6960097	ILMN_40623	LOC340260	-0.920058	1.96818e-05	0.00120802
5550278	ILMN_9707	ICAM3	-0.891575	1.97659e-05	0.00121037
10673	ILMN_308861	PLXNB2	0.953439	1.97923e-05	0.00121037
150056	ILMN_22053	DPEP1	0.846052	1.9841e-05	0.00121037
6450450	ILMN_9254	LARP7	0.950438	1.98442e-05	0.00121037
4890427	ILMN_17506	MRPL23	-0.910895	1.9848e-05	0.00121037
5420301	ILMN_342965	LOC645979	-0.982842	1.99191e-05	0.00121257
1240523	ILMN_5154	RPL41	-1.1143	1.99354e-05	0.00121257
5360156	ILMN_24466	IFITM1	-0.929896	2.00069e-05	0.00121482
5340332	ILMN_163644	LOC729101	-0.926166	2.00284e-05	0.00121482
1230019	ILMN_12726	TSPO	-0.939441	2.0062e-05	0.00121482
3890437	ILMN_22163	KCNQ1	-0.832188	2.00874e-05	0.00121482
5310717	ILMN_172996	NIN	1.10995	2.01006e-05	0.00121482
3940358	ILMN_29956	OSBPL8	0.969146	2.01292e-05	0.00121499
4210215	ILMN_183828	SEMA5A	0.852465	2.02099e-05	0.00121831
2970195	ILMN_183040	DDX3X	1.06086	2.03364e-05	0.00122362
3840309	ILMN_21952	CTBP1	-0.916143	2.03498e-05	0.00122362
4010129	ILMN_27429	CYB5R4	0.900744	2.04467e-05	0.00122789
990189	ILMN_570	CEP152	0.934207	2.05085e-05	0.00123004
6110307	ILMN_5723	MRPS34	-0.816769	2.05513e-05	0.00123105
2650482	ILMN_24226	PTPRE	-1.01201	2.06174e-05	0.00123288
2640358	ILMN_170954	LOC730288	-1.34213	2.06456e-05	0.00123288
5860376	ILMN_27816	BAD	-0.843614	2.06601e-05	0.00123288
4230129	ILMN_27182	MAGED1	-0.87913	2.08289e-05	0.00124139
3140563	ILMN_29994	NUTF2	-0.868752	2.08721e-05	0.0012424
460736	ILMN_182127	LOC728428	-0.881901	2.09587e-05	0.00124599
4230243	ILMN_17720	NHP2L1	-0.957585	2.10083e-05	0.00124737
6100072	ILMN_7666	DENND2A	-0.930689	2.10376e-05	0.00124754
6590022	ILMN_31955	LOC653752	-0.830936	2.11172e-05	0.0012507
990594	ILMN_28066	TRAPPC6B	1.05712	2.12423e-05	0.00125566
4760674	ILMN_26831	NEK1	0.997789	2.12541e-05	0.00125566
2760437	ILMN_7184	SYTL1	0.852719	2.13379e-05	0.00125904
4880673	ILMN_17355	GADD45A	0.814007	2.1384e-05	0.00126019
1170220	ILMN_23334	AHSA2	0.96774	2.14258e-05	0.00126108
1240097	ILMN_164018	BAZ1A	0.833855	2.15176e-05	0.00126491
3170037	ILMN_134294	HS.582113	-0.933141	2.16162e-05	0.00126781
3450044	ILMN_348695	LOC100128485	0.859734	2.16204e-05	0.00126781
4260097	ILMN_179562	SMOC1	0.950695	2.18332e-05	0.00127825
5860148	ILMN_1543	S100A13	-0.939	2.18525e-05	0.00127825
6370739	ILMN_3286	MACF1	0.813224	2.20195e-05	0.00128488
4390544	ILMN_340017	LOC100134357	-0.891229	2.20201e-05	0.00128488
7200070	ILMN_164376	RBM16	0.809709	2.21172e-05	0.00128895
7550341	ILMN_2731	HIGD1A	0.839756	2.22029e-05	0.00129127
270114	ILMN_12940	FAM134B	0.974937	2.22115e-05	0.00129127
940669	ILMN_9909	TRPT1	-1.01365	2.22856e-05	0.00129365
630753	ILMN_17701	MKKS	-0.881421	2.23071e-05	0.00129365
7050471	ILMN_18188	CCDC41	0.936759	2.24144e-05	0.00129828
1570403	ILMN_10977	OPA1	0.928158	2.25505e-05	0.00130457
70286	ILMN_176269	LOC441743	-1.10798	2.27791e-05	0.00131544
1010068	ILMN_17464	FKBP2	-1.03881	2.27941e-05	0.00131544
4850672	ILMN_26623	RASAL2	0.875971	2.28706e-05	0.00131825
1240482	ILMN_1071	LAGE3	-0.968011	2.30529e-05	0.00132714
7570324	ILMN_6829	ID3	-0.86973	2.31351e-05	0.00133025
2070746	ILMN_19521	RBX1	-0.944788	2.31751e-05	0.00133094
5310673	ILMN_138195	AYP1P1	-0.946336	2.32639e-05	0.00133442
6520100	ILMN_95640	HS.478682	0.98533	2.34036e-05	0.0013408
6290605	ILMN_9008	MSH2	0.865674	2.34577e-05	0.00134228
3290674	ILMN_10704	PCNXL2	0.805926	2.35001e-05	0.00134308
5390433	ILMN_1996	DICER1	1.35606	2.36472e-05	0.00134822
4670131	ILMN_28857	MYO10	0.909709	2.36659e-05	0.00134822
3450427	ILMN_24030	MED19	-0.838173	2.36755e-05	0.00134822
6020066	ILMN_37363	LOC651202	-0.95472	2.37137e-05	0.00134877
6220097	ILMN_5681	PPAP2B	0.831245	2.38298e-05	0.00135068
2320291	ILMN_35565	MGC87895	-0.8958	2.38464e-05	0.00135068
2370603	ILMN_18340	ZNF155	0.853014	2.38522e-05	0.00135068
6250040	ILMN_18998	NAB1	1.00508	2.38992e-05	0.00135068
6220397	ILMN_24287	SC5DL	0.832612	2.39041e-05	0.00135068
5670333	ILMN_23757	ROCK2	0.992007	2.39252e-05	0.00135068
5820020	ILMN_28385	PRDX3	0.884651	2.3947e-05	0.00135068
6020754	ILMN_175001	LOC728484	-0.893709	2.44243e-05	0.00137549
5700301	ILMN_7725	C14ORF129	0.882309	2.4445e-05	0.00137549
6110451	ILMN_8556	SNX25	0.883685	2.45561e-05	0.0013801
7570603	ILMN_23321	EXOC1	0.824437	2.46225e-05	0.00138134
5560075	ILMN_11368	MFGE8	-0.901807	2.46366e-05	0.00138134
2340195	ILMN_342454	LOC728207	-0.861041	2.4821e-05	0.00138765
460438	ILMN_9664	FAS	0.876004	2.48337e-05	0.00138765
5290050	ILMN_164101	HOMER1	0.915515	2.49162e-05	0.00138765
7150682	ILMN_163418	ZNF800	0.864307	2.49333e-05	0.00138765
5690041	ILMN_21883	OSBPL11	0.857324	2.49347e-05	0.00138765
60121	ILMN_6129	CTSB	-0.808024	2.49377e-05	0.00138765
870653	ILMN_1874	HS1BP3	-0.834258	2.49572e-05	0.00138765
610739	ILMN_21980	LRRC19	0.849084	2.49837e-05	0.00138765
430639	ILMN_29970	PCF11	0.851117	2.50732e-05	0.00139099
4670402	ILMN_23637	CRB3	-0.884167	2.53879e-05	0.0014068
4810543	ILMN_4406	CMC1	-0.995104	2.54348e-05	0.00140775
2370167	ILMN_342718	LOC100130154	-1.06912	2.55145e-05	0.00141016
940010	ILMN_25503	CHCHD10	-0.961148	2.55379e-05	0.00141016
5690333	ILMN_16600	XPO1	0.973716	2.56522e-05	0.00141482
50601	ILMN_176084	PURA	0.842085	2.59221e-05	0.00142696
1690437	ILMN_344980	FAM72B	-0.841153	2.59326e-05	0.00142696
5080274	ILMN_627	ANXA13	-0.861834	2.60394e-05	0.00143029
7320196	ILMN_33646	LOC645018	-0.974651	2.6069e-05	0.00143029
7510315	ILMN_11040	HIGD2A	-0.886063	2.60838e-05	0.00143029
7150240	ILMN_24873	TRIM2	0.927929	2.62165e-05	0.00143484
1300768	ILMN_13827	RAB18	0.8337	2.62412e-05	0.00143484
1230598	ILMN_169923	SORD	-0.840051	2.62578e-05	0.00143484
3710471	ILMN_1064	LOC390466	-0.891958	2.65005e-05	0.00144643
520634	ILMN_7068	ATP8A1	0.862229	2.66785e-05	0.00145447
6560162	ILMN_168156	TMED7	0.914145	2.68551e-05	0.00146241
6280053	ILMN_3339	SMARCAD1	0.811994	2.6938e-05	0.00146524
3420075	ILMN_4105	SPIN4	0.902919	2.70193e-05	0.00146639
4230286	ILMN_631	ZSWIM1	-0.946796	2.7021e-05	0.00146639
2060482	ILMN_6810	KIAA0907	0.86205	2.71289e-05	0.00146951
1440259	ILMN_14472	PCM1	0.994766	2.71407e-05	0.00146951
7610408	ILMN_181682	GNL3L	-0.904854	2.71783e-05	0.00146987
4060131	ILMN_16873	C3ORF58	0.810204	2.72349e-05	0.00147124
1030348	ILMN_175665	CDKN1B	0.809466	2.73558e-05	0.00147609
2140707	ILMN_28045	SLPI	-0.986192	2.74547e-05	0.00147847
3460167	ILMN_5405	NAP1L1	0.878638	2.74624e-05	0.00147847
5700719	ILMN_25035	UHRF1BP1L	0.871702	2.75548e-05	0.00147994
1010176	ILMN_16210	GDPD5	0.809436	2.7569e-05	0.00147994
6400148	ILMN_1005	SELM	-1.05641	2.75835e-05	0.00147994
670646	ILMN_167677	LOC391825	-0.905551	2.77715e-05	0.00148639
2570730	ILMN_2011	TMEM47	0.952766	2.77767e-05	0.00148639
5890477	ILMN_182719	SNORA32	0.84531	2.782e-05	0.00148639
3390544	ILMN_16669	HSP90AA1	0.857659	2.78295e-05	0.00148639
5900731	ILMN_180296	SFRS12	0.809463	2.78678e-05	0.00148677
1260753	ILMN_163148	EXOSC1	-0.87222	2.80369e-05	0.0014941
5670674	ILMN_21688	MME	0.896073	2.80753e-05	0.00149447
1440452	ILMN_6087	LOC88523	1.09998	2.8171e-05	0.00149466
110161	ILMN_4161	EFR3A	0.916517	2.8197e-05	0.00149466
7570619	ILMN_23494	CHCHD1	-0.956155	2.81982e-05	0.00149466
5570196	ILMN_163247	ACTR2	0.856318	2.82054e-05	0.00149466
5890630	ILMN_28124	MTPN	0.960532	2.82783e-05	0.00149476
520519	ILMN_165506	CNNM1	0.851707	2.82886e-05	0.00149476
5820343	ILMN_13388	ERCC5	0.861111	2.83019e-05	0.00149476
6220288	ILMN_8384	PRDM1	0.983933	2.83445e-05	0.00149534
5130692	ILMN_28024	DDX17	0.873593	2.84865e-05	0.00150009
1300162	ILMN_162515	PPP1R14D	-0.853939	2.84979e-05	0.00150009
1090280	ILMN_26512	ZNF680	0.814627	2.85739e-05	0.00150242
2710747	ILMN_12350	VPS13A	0.853517	2.86576e-05	0.00150515
3130010	ILMN_2786	DEF8	-0.89141	2.8809e-05	0.00151142
4050735	ILMN_183632	XPOT	-0.811196	2.88795e-05	0.00151344
7200703	ILMN_167652	KAT2B	0.79853	2.91981e-05	0.00152533
2630102	ILMN_26263	CCDC28B	-0.842986	2.92704e-05	0.00152533
6060706	ILMN_181963	ATP11B	0.795913	2.92869e-05	0.00152533
1440209	ILMN_27389	RGS10	-0.909228	2.93045e-05	0.00152533
7400608	ILMN_8238	UXT	-0.811919	2.93086e-05	0.00152533
4560343	ILMN_16919	DMTF1	0.796376	2.93296e-05	0.00152533
130142	ILMN_38337	LOC653994	-1.09934	2.93443e-05	0.00152533
2490215	ILMN_20280	SPATA18	0.893447	2.93802e-05	0.00152533
1510091	ILMN_13830	VPS36	0.868533	2.93966e-05	0.00152533
4070239	ILMN_6638	ATHL1	1.06282	2.9517e-05	0.0015299
3130736	ILMN_169580	LOC645688	-0.93129	2.95825e-05	0.00153162
1510538	ILMN_14465	EPB41L3	0.850059	2.96297e-05	0.00153239
4610612	ILMN_168125	LOC730382	-1.06488	2.96743e-05	0.00153296
7160373	ILMN_180400	FUT4	0.861095	2.97055e-05	0.00153296
2970672	ILMN_309668	ANKIB1	0.786377	2.98317e-05	0.0015378
5260196	ILMN_14591	BCL7C	-0.910412	2.99236e-05	0.00153946
3610273	ILMN_337837	C12ORF51	0.889831	2.99571e-05	0.00153946
360377	ILMN_173924	TGFA	0.863085	3.00343e-05	0.00153946
540451	ILMN_41488	LOC127295	-1.19699	3.00404e-05	0.00153946
2850315	ILMN_17138	ORM1	-0.96026	3.00613e-05	0.00153946
670100	ILMN_23990	SCNN1G	0.835622	3.00858e-05	0.00153946
5260646	ILMN_172739	C16ORF13	-0.903334	3.00917e-05	0.00153946
4900133	ILMN_26705	SRPX	0.795277	3.02317e-05	0.00154335
1240037	ILMN_28506	PARM1	0.822234	3.0233e-05	0.00154335
2100563	ILMN_10992	QTRT1	-0.922883	3.03336e-05	0.0015436
2190630	ILMN_163362	LOC391019	-1.15545	3.03359e-05	0.0015436
5860050	ILMN_46752	LOC388564	-0.85199	3.03653e-05	0.0015436
5550673	ILMN_26581	SIVA	-1.1341	3.03683e-05	0.0015436
3800592	ILMN_339667	LOC100129697	-0.833251	3.05243e-05	0.00154986
5260168	ILMN_178540	PMS2	-0.816312	3.07884e-05	0.00156159
4250280	ILMN_9331	TSNAX	1.01765	3.09077e-05	0.00156477
3840131	ILMN_11793	NUP153	0.825928	3.09433e-05	0.00156477
7150554	ILMN_173510	LCOR	0.973246	3.09502e-05	0.00156477
4050315	ILMN_36957	LOC646817	-0.792011	3.09867e-05	0.00156495
1780095	ILMN_7806	RPL26L1	-0.836707	3.11497e-05	0.0015715
160370	ILMN_22618	TPM2	0.914053	3.1207e-05	0.00157271
1240360	ILMN_3474	MRPL52	-0.839438	3.12833e-05	0.00157379
1660079	ILMN_28619	SCNN1B	0.899758	3.13243e-05	0.00157379
2140008	ILMN_19038	RAG1AP1	-0.887166	3.13282e-05	0.00157379
1690400	ILMN_35740	LOC644151	0.871655	3.14414e-05	0.00157433
3520324	ILMN_343092	FAM13B	0.795496	3.14503e-05	0.00157433
7320646	ILMN_17196	EPB41L5	0.832269	3.14612e-05	0.00157433
2850021	ILMN_17337	QSOX1	0.794867	3.14719e-05	0.00157433
10546	ILMN_2227	RPS24	-0.91371	3.16506e-05	0.00158159
6650703	ILMN_14928	NOP10	-0.919966	3.1741e-05	0.00158444
1450731	ILMN_307094	KIAA1217	0.795978	3.1803e-05	0.00158586
5960274	ILMN_7814	NCKAP1	0.857162	3.18727e-05	0.00158766
6420450	ILMN_28410	LIME1	-0.809149	3.19315e-05	0.00158892
3180195	ILMN_13643	RTN4R	-0.814879	3.21703e-05	0.00159912
7320435	ILMN_29764	DPM3	-1.31603	3.24769e-05	0.00161267
6400333	ILMN_28961	CTLA4	0.820597	3.25911e-05	0.00161463
3390072	ILMN_353189	LOC100133477	-1.13662	3.26399e-05	0.00161463
1510603	ILMN_32276	LOC644423	-0.812649	3.26598e-05	0.00161463
1030639	ILMN_166784	RRM2B	0.792349	3.2662e-05	0.00161463
5420427	ILMN_21961	TUG1	0.800659	3.2687e-05	0.00161463
4860240	ILMN_25110	DERPC	-0.997017	3.27211e-05	0.00161463
6650554	ILMN_100905	HS.527515	0.7954	3.29716e-05	0.00162529
2230452	ILMN_4967	MRPL11	-0.8208	3.3056e-05	0.00162776
2000184	ILMN_12363	HMGN2	-0.780531	3.32903e-05	0.00163759
7040100	ILMN_12480	DKK4	0.788679	3.3441e-05	0.0016433
650259	ILMN_29169	ATP5J	-0.959046	3.36947e-05	0.00165404
3800017	ILMN_5924	MTUS1	0.855772	3.42423e-05	0.00167773
7550546	ILMN_22992	C3ORF64	0.817328	3.4248e-05	0.00167773
3990040	ILMN_6394	IL1R2	-0.791111	3.43061e-05	0.00167884
4390470	ILMN_8530	TRIM4	-0.797656	3.44394e-05	0.00168361
70528	ILMN_29538	BBS7	0.837448	3.4489e-05	0.0016843
1580309	ILMN_7601	SERF2	-1.00284	3.46113e-05	0.00168853
830491	ILMN_182242	HS6ST2	0.776013	3.47047e-05	0.00169135
7050671	ILMN_4238	CCDC55	0.950713	3.50208e-05	0.00170499
3830274	ILMN_3745	CROT	0.795836	3.52643e-05	0.00171508
5700709	ILMN_32596	LOC647037	-1.00838	3.53358e-05	0.0017168
6660767	ILMN_10145	SLC35A3	0.870296	3.5451e-05	0.00171918
6480491	ILMN_17196	EPB41L5	0.795313	3.55519e-05	0.00171918
2510278	ILMN_8938	MAD2L2	-0.805707	3.55852e-05	0.00171918
4480373	ILMN_10104	STK24	-0.779727	3.56111e-05	0.00171918
7160491	ILMN_17464	FKBP2	-0.782947	3.5637e-05	0.00171918
3310228	ILMN_26165	C11ORF67	-1.0463	3.56848e-05	0.00171918
240725	ILMN_14455	PAIP2	0.815727	3.56961e-05	0.00171918
4540768	ILMN_164061	HELLS	0.811913	3.57065e-05	0.00171918
1410209	ILMN_2451	SGK1	0.802885	3.57118e-05	0.00171918
1710131	ILMN_19817	CAMK2B	0.818661	3.57889e-05	0.00171987
1740451	ILMN_6394	IL1R2	-0.799875	3.58127e-05	0.00171987
6370523	ILMN_23329	KBTBD8	0.794487	3.58351e-05	0.00171987
1820451	ILMN_4644	GOLIM4	0.841592	3.5972e-05	0.0017214
6760044	ILMN_13371	GTF2H2	0.819159	3.59843e-05	0.0017214
3420445	ILMN_350457	TSTD1	-0.813612	3.60018e-05	0.0017214
7560673	ILMN_21846	NME1	-0.899894	3.60125e-05	0.0017214
6040008	ILMN_177162	SKAP2	0.865171	3.61884e-05	0.00172806
620440	ILMN_16730	C21ORF70	-0.958216	3.64228e-05	0.00173576
7380050	ILMN_46129	LOC641953	-0.771152	3.64867e-05	0.00173576
1570619	ILMN_19038	RAG1AP1	-0.823169	3.65372e-05	0.00173576
2940722	ILMN_162934	ARID4B	0.773311	3.65565e-05	0.00173576
1070400	ILMN_30249	HYAL1	-0.822628	3.6584e-05	0.00173576
3780326	ILMN_22806	DNAJB12	-0.787585	3.65994e-05	0.00173576
1660608	ILMN_485	C7ORF55	-1.02198	3.66123e-05	0.00173576
6660050	ILMN_2827	GOLGA8A	0.829679	3.66431e-05	0.00173576
4180142	ILMN_2444	KIAA1370	0.916209	3.68692e-05	0.00174473
450458	ILMN_22860	PNPLA8	0.883487	3.70441e-05	0.00175125
6290168	ILMN_1735	C10ORF116	-1.14347	3.71898e-05	0.00175638
2140349	ILMN_169515	MLL	0.783211	3.78762e-05	0.00178311
3940482	ILMN_26231	CDR2L	-0.817146	3.78849e-05	0.00178311
4900292	ILMN_176685	ZDHHC9	-0.915749	3.78938e-05	0.00178311
6900392	ILMN_23956	CHCHD5	-1.11607	3.79564e-05	0.00178311
510239	ILMN_2626	CBWD5	0.80449	3.79889e-05	0.00178311
6040600	ILMN_12943	TMEM98	-0.78416	3.80496e-05	0.00178311
1070292	ILMN_176995	GPSM2	0.916476	3.80602e-05	0.00178311
2570112	ILMN_21737	ABLIM1	0.922467	3.80836e-05	0.00178311
6380431	ILMN_162235	RXRB	-0.819881	3.81501e-05	0.00178311
4810368	ILMN_5164	MIB1	0.765139	3.81501e-05	0.00178311
4260338	ILMN_343626	LOC647307	-0.85878	3.81702e-05	0.00178311
1230731	ILMN_43252	NFXL1	0.78015	3.83188e-05	0.00178829
2690091	ILMN_37691	LOC652903	-0.834586	3.85677e-05	0.00179728
4260575	ILMN_4183	HMGCS2	0.778555	3.85951e-05	0.00179728
6250059	ILMN_3297	CYP3A5	0.877314	3.86735e-05	0.00179728
2640551	ILMN_12452	CMPK1	0.858337	3.87046e-05	0.00179728
50537	ILMN_371234	MSL3	-1.06217	3.87218e-05	0.00179728
2120270	ILMN_166420	COL17A1	0.800945	3.87394e-05	0.00179728
7050021	ILMN_18925	PRKAR1A	0.903306	3.88902e-05	0.00180071
2070491	ILMN_118299	HS.565887	-0.855313	3.89425e-05	0.00180071
510180	ILMN_29062	FOXD2	-0.790938	3.89608e-05	0.00180071
2810326	ILMN_180020	WBSCR27	-0.936281	3.89655e-05	0.00180071
6250463	ILMN_37798	LOC653199	0.882472	3.90229e-05	0.0018016
6400128	ILMN_182449	PNKD	-1.10192	3.90648e-05	0.00180178
5360681	ILMN_18197	PTPRD	0.790994	3.91208e-05	0.00180261
2970333	ILMN_363672	LOC100131187	-1.23755	3.92033e-05	0.00180465
270762	ILMN_74675	HS.100261	0.926779	3.93992e-05	0.00181191
2760452	ILMN_15031	RPS29	-0.916432	3.95171e-05	0.00181556
4610066	ILMN_366400	TMEM194A	0.783773	3.96536e-05	0.0018196
870131	ILMN_16546	HSPA5	-0.795225	3.96819e-05	0.0018196
290372	ILMN_76113	HS.125395	-0.777477	3.97888e-05	0.00182274
1660736	ILMN_26737	ATP6V1D	0.787491	3.98287e-05	0.0018228
1660008	ILMN_352321	LOC100133888	-0.825179	3.99798e-05	0.00182794
5420750	ILMN_40941	LOC649447	-0.871629	4.00307e-05	0.00182851
2370168	ILMN_95224	HS.473191	0.874459	4.01535e-05	0.00183096
6960022	ILMN_38941	SEPT5	-0.77835	4.01617e-05	0.00183096
3850228	ILMN_23948	ZRANB2	0.774377	4.02701e-05	0.00183341
3370189	ILMN_4136	ARF5	-0.813681	4.03326e-05	0.00183341
5360204	ILMN_25169	NMD3	0.782762	4.03512e-05	0.00183341
3440301	ILMN_26192	LIN54	-0.765492	4.03704e-05	0.00183341
3180521	ILMN_22383	SPRYD3	-0.759842	4.04476e-05	0.0018336
6250465	ILMN_26042	XYLT2	-0.890349	4.04523e-05	0.0018336
7150692	ILMN_162990	LOC642732	0.767372	4.0601e-05	0.00183816
5490612	ILMN_19560	ARHGAP12	0.861978	4.06304e-05	0.00183816
7000037	ILMN_23674	ZFAND1	0.77758	4.07187e-05	0.00183883
3060187	ILMN_335398	LOC100133923	0.920479	4.07229e-05	0.00183883
5820170	ILMN_26581	SIVA1	-0.963407	4.08705e-05	0.00184373
2140634	ILMN_29671	VPS24	-0.863569	4.10512e-05	0.00184835
4760326	ILMN_8874	CTPS2	-1.01978	4.10802e-05	0.00184835
6560091	ILMN_22189	TGFBR2	0.772135	4.10992e-05	0.00184835
2260619	ILMN_9992	MIB2	-0.767621	4.11291e-05	0.00184835
6660196	ILMN_26583	SHFM1	-0.953992	4.1234e-05	0.00185131
4120131	ILMN_884	KISS1R	-0.769627	4.12963e-05	0.00185234
4640603	ILMN_180898	LOC729272	-0.890124	4.15206e-05	0.00186064
1980669	ILMN_25967	SNORD68	-0.877622	4.16687e-05	0.00186551
3190681	ILMN_180436	QRSL1	0.774504	4.17463e-05	0.00186722
1450093	ILMN_20024	ACAA2	0.807441	4.19427e-05	0.00187205
2230341	ILMN_2556	DEFA5	-0.829731	4.19706e-05	0.00187205
4810592	ILMN_12164	SYT15	-0.817302	4.19729e-05	0.00187205
5050670	ILMN_162223	NUP160	0.784982	4.23555e-05	0.00188733
4290598	ILMN_183908	SEC63	0.827208	4.25664e-05	0.00189494
1940162	ILMN_183366	GBP2	0.756449	4.29679e-05	0.00190969
7050220	ILMN_28975	NMU	-0.854474	4.29783e-05	0.00190969
6330397	ILMN_14687	TRIM7	-0.875624	4.30601e-05	0.00191153
240594	ILMN_8372	ANXA3	0.7758	4.33654e-05	0.00192328
5090204	ILMN_23099	CDH12	0.793978	4.34649e-05	0.00192589
4730358	ILMN_79116	HS.153349	-0.918384	4.37281e-05	0.00193573
4540349	ILMN_22587	LSM2	-0.781655	4.37729e-05	0.00193591
1070463	ILMN_182614	CYORF15B	1.06729	4.38582e-05	0.00193787
730093	ILMN_13682	SHD	-1.1463	4.40842e-05	0.00194604
2320195	ILMN_9007	PNLIPRP2	-0.775029	4.42515e-05	0.0019516
5490341	ILMN_15059	CLEC2D	0.752143	4.43138e-05	0.00195253
4570014	ILMN_6095	FAM158A	-1.01444	4.43855e-05	0.00195387
4200047	ILMN_9304	RNF14	-0.866939	4.44752e-05	0.00195519
520754	ILMN_28771	CSTF1	-0.780614	4.44982e-05	0.00195519
2230044	ILMN_12914	DOCK9	0.790607	4.45717e-05	0.00195661
4210309	ILMN_28500	TMED5	0.779893	4.46816e-05	0.00195797
2630739	ILMN_79210	HS.154948	-0.837947	4.46965e-05	0.00195797
6520692	ILMN_21424	C6ORF125	-0.96863	4.47268e-05	0.00195797
3390487	ILMN_23308	RECK	0.757778	4.47799e-05	0.00195848
2710735	ILMN_13561	RASD1	-0.915548	4.49365e-05	0.00196351
3140364	ILMN_26144	PTPN12	0.763097	4.51779e-05	0.00197215
2370082	ILMN_445	HIATL1	-0.781219	4.52175e-05	0.00197215
670603	ILMN_179898	PLAGL1	0.777411	4.52716e-05	0.00197232
4540544	ILMN_166184	SNORD84	-0.786763	4.53048e-05	0.00197232
7610593	ILMN_175482	TRAPPC5	-0.936368	4.53642e-05	0.00197309
2760408	ILMN_22407	VPS13A	0.775539	4.56606e-05	0.00198374
6450021	ILMN_16297	ANAPC4	0.783518	4.56928e-05	0.00198374
1010079	ILMN_3421	MAP1LC3A	-0.93947	4.57768e-05	0.00198556
4150639	ILMN_18726	RBMS1	0.749306	4.58707e-05	0.00198642
50253	ILMN_161877	ZFY	0.839064	4.58806e-05	0.00198642
150131	ILMN_2795	UXT	-0.902927	4.60823e-05	0.00199333
1780482	ILMN_14104	CACHD1	0.920899	4.62508e-05	0.0019988
1510452	ILMN_307428	C8ORF59	-0.955235	4.65805e-05	0.00200985
5910349	ILMN_174688	SPC24	-0.760696	4.66535e-05	0.00200985
6660162	ILMN_23044	LRG1	-0.752886	4.66579e-05	0.00200985
1740682	ILMN_18544	PHKB	0.766546	4.66765e-05	0.00200985
2690400	ILMN_26133	MRPS17	-0.89834	4.67865e-05	0.00201275
6350070	ILMN_10204	SCNM1	-0.803931	4.68893e-05	0.00201456
6420373	ILMN_8062	HRSP12	0.759521	4.6958e-05	0.00201456
5310646	ILMN_6435	AKR1B10	0.749989	4.69999e-05	0.00201456
10685	ILMN_165233	ANTXR2	1.0516	4.70427e-05	0.00201456
1260195	ILMN_168272	DLD	0.82112	4.70629e-05	0.00201456
1770717	ILMN_5112	HIRIP3	-0.772127	4.71607e-05	0.00201456
2140343	ILMN_164245	AGAP8	0.797097	4.71935e-05	0.00201456
7210593	ILMN_351752	LOC100130624	-0.894063	4.72762e-05	0.00201456
4060056	ILMN_10389	POLQ	1.00615	4.73107e-05	0.00201456
4250343	ILMN_165150	PPP1R2	0.788396	4.73422e-05	0.00201456
7000136	ILMN_347691	LOC729806	0.923586	4.73624e-05	0.00201456
6380438	ILMN_5528	MCM3APAS	0.767486	4.73927e-05	0.00201456
6940465	ILMN_12338	RALGAPA1	0.803238	4.74062e-05	0.00201456
1240392	ILMN_10711	GPR137B	0.819914	4.74243e-05	0.00201456
4280113	ILMN_6745	NFKBIA	-0.861094	4.77189e-05	0.00202448
2970209	ILMN_18578	SLC47A1	0.802651	4.77699e-05	0.00202448
5340341	ILMN_24595	PPIG	0.866693	4.77864e-05	0.00202448
4610608	ILMN_180228	LOC731049	-0.750146	4.78601e-05	0.00202469
4280088	ILMN_11126	B9D2	-0.81525	4.78769e-05	0.00202469
20403	ILMN_18904	TOR1AIP1	0.822869	4.80261e-05	0.00202919
1980500	ILMN_20495	ZMAT2	-0.750582	4.82797e-05	0.00203808
1500180	ILMN_46672	TLR4	0.774617	4.85678e-05	0.00204842
110010	ILMN_165060	RAB27A	0.784803	4.86592e-05	0.00205045
270678	ILMN_22246	DNAL4	-0.824739	4.87368e-05	0.00205189
360114	ILMN_12592	CTXN1	-0.891314	4.88064e-05	0.00205299
1070070	ILMN_10143	NPIP	0.75056	4.9285e-05	0.00207051
2100341	ILMN_29919	C14ORF2	-0.892991	4.93104e-05	0.00207051
3440689	ILMN_22509	ACYP1	-0.883548	4.94951e-05	0.00207536
3170273	ILMN_28913	FER1L3	0.764488	4.9528e-05	0.00207536
3940653	ILMN_19664	PREPL	0.909026	4.95574e-05	0.00207536
2260095	ILMN_19314	EIF4G2	0.785741	4.98238e-05	0.00208467
610600	ILMN_3410	PAFAH2	-0.864939	4.99207e-05	0.00208601
450315	ILMN_25211	PQBP1	-0.798484	4.9944e-05	0.00208601
5090445	ILMN_5729	RNF128	0.90047	5.06003e-05	0.00211156
1770037	ILMN_180852	SPTBN1	-0.769835	5.06869e-05	0.00211331
1710044	ILMN_11705	ZNF695	-0.867418	5.0805e-05	0.00211637
6200685	ILMN_21849	PARVG	-1.00977	5.0964e-05	0.00212112
5810477	ILMN_29190	SERINC5	0.749664	5.12187e-05	0.00212985
3170446	ILMN_8504	NUDT21	0.81423	5.1342e-05	0.0021319
2100368	ILMN_5124	GOLT1B	0.748626	5.1358e-05	0.0021319
1570348	ILMN_1503	CCND2	0.824881	5.1612e-05	0.00213954
2360445	ILMN_12828	NHP2L1	-0.92987	5.16687e-05	0.00213954
2230215	ILMN_25743	CXORF45	0.793762	5.16777e-05	0.00213954
2360082	ILMN_342275	LOC100134537	-1.1043	5.17427e-05	0.00214036
1190082	ILMN_163175	C6ORF48	-0.884701	5.1789e-05	0.0021404
6940307	ILMN_10571	MOBKL3	0.769971	5.18711e-05	0.00214192
5900397	ILMN_16917	NME2	-0.879766	5.21914e-05	0.00215327
2470386	ILMN_4010	DEXI	-0.77301	5.22674e-05	0.00215453
4040113	ILMN_32441	LOC643272	0.7825	5.23716e-05	0.00215694
3460091	ILMN_20314	SMC6	0.77904	5.246e-05	0.00215871
6220360	ILMN_10603	ALDH4A1	-0.786628	5.27088e-05	0.00216706
7380136	ILMN_9985	BNIP2	0.765328	5.27811e-05	0.00216758
1190327	ILMN_12899	ACOX1	0.74427	5.28131e-05	0.00216758
7550722	ILMN_1275	ZMYM6	-0.806592	5.29067e-05	0.00216954
1820324	ILMN_29517	APAF1	0.745999	5.30394e-05	0.0021731
1110370	ILMN_308777	KIAA1430	0.76753	5.33175e-05	0.00218261
2000367	ILMN_44829	LOC647436	-0.77283	5.34805e-05	0.00218629
1230497	ILMN_180143	ZNF585A	-0.769756	5.35e-05	0.00218629
4150066	ILMN_10755	CKB	-0.767771	5.38217e-05	0.00219754
1820482	ILMN_6518	NDUFB10	-0.91905	5.39502e-05	0.00219976
5260220	ILMN_124254	HS.572073	0.736928	5.3969e-05	0.00219976
6220113	ILMN_17145	DEPDC7	0.802439	5.40968e-05	0.00220307
1500678	ILMN_12268	TFPT	-0.756007	5.42239e-05	0.00220611
150575	ILMN_4052	PMS2L5	-0.820004	5.42831e-05	0.00220611
4180431	ILMN_166816	LOC205251	-1.20223	5.43332e-05	0.00220611
5560630	ILMN_183252	PSD3	0.73636	5.43579e-05	0.00220611
3780138	ILMN_1559	USP34	0.971741	5.4479e-05	0.00220687
7000379	ILMN_162192	USP38	0.796349	5.45065e-05	0.00220687
5270619	ILMN_6304	FGD3	-0.809773	5.45166e-05	0.00220687
3890349	ILMN_30043	HIST1H4C	-0.900497	5.46087e-05	0.00220871
460338	ILMN_14675	PLOD2	0.786309	5.46931e-05	0.00221024
2480437	ILMN_338828	LOC649873	-0.742631	5.48985e-05	0.00221664
1580736	ILMN_5991	ABCD3	0.888067	5.50354e-05	0.0022197
1780564	ILMN_38161	CDC42	-0.897891	5.50681e-05	0.0022197
1940593	ILMN_33924	LOC653226	0.759795	5.51845e-05	0.00222122
6110301	ILMN_23677	KDELC2	0.756192	5.52122e-05	0.00222122
4670487	ILMN_6846	SIVA	-0.790827	5.52485e-05	0.00222122
460730	ILMN_169269	BMPR2	1.15995	5.54002e-05	0.00222122
5310471	ILMN_6398	UBE2C	-0.872428	5.54211e-05	0.00222122
1440564	ILMN_166428	RUNX3	1.00765	5.54266e-05	0.00222122
1770541	ILMN_1177	SERP1	0.849246	5.54386e-05	0.00222122
2480440	ILMN_22992	C3ORF64	0.831733	5.54813e-05	0.00222122
6650037	ILMN_14834	SPTAN1	0.822181	5.56746e-05	0.00222708
3180619	ILMN_165861	LOC643438	-1.12355	5.57217e-05	0.00222708
4780192	ILMN_27450	BPTF	0.74644	5.58119e-05	0.0022288
5290541	ILMN_162984	FBXO9	-0.927741	5.58703e-05	0.00222925
5130670	ILMN_14841	MED31	-0.934531	5.5923e-05	0.00222948
2350630	ILMN_163837	CENPQ	0.894391	5.61466e-05	0.00223651
5670661	ILMN_22687	MGC71993	-0.90794	5.6239e-05	0.0022383
3060471	ILMN_27748	ENPP4	0.775415	5.63994e-05	0.0022428
5080372	ILMN_172621	LOC646672	-0.829706	5.66006e-05	0.00224722
3870670	ILMN_8760	CRSP9	0.760594	5.66335e-05	0.00224722
4230524	ILMN_6649	ZNF654	0.827609	5.6653e-05	0.00224722
870026	ILMN_76683	HS.128708	0.784919	5.6824e-05	0.00224804
4010768	ILMN_167471	CTLA4	0.782096	5.68381e-05	0.00224804
7040692	ILMN_344480	LOC100133390	-1.28842	5.68517e-05	0.00224804
5960224	ILMN_6114	PTTG3P	-0.865997	5.68638e-05	0.00224804
6580332	ILMN_17861	RNF103	0.771587	5.6959e-05	0.0022485
3870630	ILMN_20954	ATP6V1F	-0.804787	5.69704e-05	0.0022485
1940743	ILMN_2271	RPL13	-0.783993	5.70399e-05	0.00224878
5960092	ILMN_445	HIATL1	-0.830445	5.70828e-05	0.00224878
620019	ILMN_40627	RPS26P10	-1.2318	5.71199e-05	0.00224878
1710202	ILMN_42674	LOC644869	-0.771445	5.73229e-05	0.00225489
1070538	ILMN_24953	NDUFS8	-0.776964	5.74242e-05	0.002257
2680382	ILMN_178967	LEPR	0.735117	5.74736e-05	0.00225707
6660711	ILMN_15197	C13ORF23	0.75037	5.77664e-05	0.00226636
1430152	ILMN_163338	SCML1	0.75105	5.7806e-05	0.00226636
3840403	ILMN_21048	GCET2	-0.751393	5.80044e-05	0.00227217
4590553	ILMN_10472	E2F1	-0.870901	5.80503e-05	0.00227217
7210725	ILMN_30185	MRPL55	-0.866756	5.81391e-05	0.00227376
4780360	ILMN_365669	ZNF837	-0.730324	5.8187e-05	0.00227376
5810296	ILMN_27584	GP1BA	-0.786243	5.83743e-05	0.0022792
380563	ILMN_5389	TTLL3	-0.738291	5.85342e-05	0.00228356
2480338	ILMN_30320	DBI	-0.782109	5.86453e-05	0.00228601
2470279	ILMN_161879	ACADM	0.797431	5.87627e-05	0.00228788
730047	ILMN_30268	SERPINA1	-0.741569	5.879e-05	0.00228788
1300280	ILMN_26451	CXCR4	0.824641	5.89582e-05	0.00229254
6960377	ILMN_21332	COMTD1	-0.734739	5.90549e-05	0.00229441
2190184	ILMN_22272	PRSS23	0.819891	5.91262e-05	0.00229466
6220674	ILMN_182875	CCPG1	0.758442	5.91581e-05	0.00229466
240463	ILMN_39396	LOC441191	-0.766013	5.94907e-05	0.00230488
3370730	ILMN_21209	CDC42EP5	-0.849988	5.95964e-05	0.00230488
460682	ILMN_20804	CCDC132	0.775687	5.96083e-05	0.00230488
5860626	ILMN_19324	MRPS11	-0.775102	5.96166e-05	0.00230488
4760059	ILMN_364139	CNBP	-0.8763	5.96749e-05	0.00230525
2600519	ILMN_16730	C21ORF70	-0.774605	5.97475e-05	0.00230617
450010	ILMN_183086	LOC390578	-0.785614	5.99238e-05	0.0023111
3190349	ILMN_182019	RAD54B	0.748068	6.01032e-05	0.00231612
2680577	ILMN_19642	MAX	-0.809723	6.0152e-05	0.00231612
2100411	ILMN_7457	CDK2AP2	-0.75545	6.06421e-05	0.00233309
6400243	ILMN_22411	ABLIM1	0.882119	6.08301e-05	0.00233842
4780072	ILMN_20249	TCEAL3	-0.729608	6.08813e-05	0.00233849
5420347	ILMN_19015	HCFC1R1	-0.897439	6.09788e-05	0.00233877
6980601	ILMN_347878	LOC729978	0.914797	6.10152e-05	0.00233877
3120709	ILMN_1033	CCNT1	0.773587	6.10369e-05	0.00233877
5860754	ILMN_6644	C6ORF62	0.730193	6.11164e-05	0.00233993
150039	ILMN_175830	KBTBD6	0.816247	6.13119e-05	0.00234551
4590682	ILMN_162362	RPS10P3	-0.851013	6.14276e-05	0.00234804
3360093	ILMN_30105	COMMD1	-0.870453	6.16832e-05	0.00235067
6450274	ILMN_13297	POLR3G	-0.80863	6.18108e-05	0.00235067
6580368	ILMN_346958	LOC387753	-1.02731	6.18215e-05	0.00235067
2650414	ILMN_14089	BACE1	0.730446	6.18563e-05	0.00235067
6420446	ILMN_12452	CMPK1	0.811016	6.18661e-05	0.00235067
2650288	ILMN_20259	PLP1	-0.744557	6.19227e-05	0.00235067
2230601	ILMN_28044	UTS2	-0.75742	6.19465e-05	0.00235067
3120196	ILMN_15293	ALDH3A2	0.768677	6.19751e-05	0.00235067
650215	ILMN_346345	FLJ31306	0.859067	6.19861e-05	0.00235067
450554	ILMN_14683	CCNL1	0.760189	6.19931e-05	0.00235067
5560661	ILMN_7221	FBXW7	0.752282	6.22526e-05	0.00235752
5860327	ILMN_181098	PRPF18	0.751979	6.22733e-05	0.00235752
4490273	ILMN_174169	KLHDC5	0.815377	6.23495e-05	0.00235851
610546	ILMN_16675	ANKHD1	0.731672	6.24427e-05	0.00236015
6660133	ILMN_30176	TGFBRAP1	-0.819721	6.25378e-05	0.00236186
2100241	ILMN_169430	RAPH1	0.733148	6.27276e-05	0.00236714
4060021	ILMN_2283	SLK	0.788431	6.28687e-05	0.00236892
2100196	ILMN_6174	ISG15	-0.854002	6.2875e-05	0.00236892
5220541	ILMN_168388	SDCCAG1	0.734894	6.29598e-05	0.00237023
4220059	ILMN_92552	HS.443490	0.804344	6.3347e-05	0.00237988
7610682	ILMN_5405	NAP1L1	0.757594	6.33539e-05	0.00237988
2320041	ILMN_20084	TMEM189-UBE2V1	-0.733015	6.3367e-05	0.00237988
630240	ILMN_15686	RASSF6	0.778509	6.36043e-05	0.00238607
5360446	ILMN_16553	MED27	-0.835366	6.36326e-05	0.00238607
1580204	ILMN_16946	SFRS18	0.851842	6.38936e-05	0.00239396
240333	ILMN_173009	ETS1	-0.844419	6.39848e-05	0.00239484
5420678	ILMN_350311	LOC100132119	0.750218	6.40181e-05	0.00239484
10189	ILMN_5267	C19ORF24	-0.859134	6.40975e-05	0.00239591
730709	ILMN_166735	LOC730525	-1.06925	6.42156e-05	0.0023972
1740154	ILMN_166250	TMEM106B	0.922937	6.42334e-05	0.0023972
1400253	ILMN_13599	RAD50	0.730962	6.42855e-05	0.00239726
7150435	ILMN_178576	LOC644754	0.736393	6.4345e-05	0.00239759
1340228	ILMN_19625	HSPBP1	-0.74108	6.44326e-05	0.00239798
1510719	ILMN_18292	PLDN	0.884456	6.4457e-05	0.00239798
3800176	ILMN_162019	BCLAF1	0.73081	6.45374e-05	0.00239856
4260403	ILMN_19634	NAPEPLD	0.723444	6.45739e-05	0.00239856
6130215	ILMN_1127	PLK1	-0.794169	6.46544e-05	0.00239858
7200242	ILMN_18271	SULF2	0.724303	6.47056e-05	0.00239858
610014	ILMN_29808	HIST1H4K	-1.49352	6.48137e-05	0.00239858
780376	ILMN_15865	CHM	0.788111	6.48598e-05	0.00239858
1660504	ILMN_29172	ZNF181	0.72814	6.48622e-05	0.00239858
20601	ILMN_169765	BIRC6	0.77887	6.48786e-05	0.00239858
1400682	ILMN_8036	EFHA1	0.753713	6.51377e-05	0.00240628
1010370	ILMN_6305	ZFP106	0.779774	6.52228e-05	0.00240755
460114	ILMN_138252	SNRPF	-0.806912	6.54615e-05	0.0024114
4570255	ILMN_30265	LEF1	0.755863	6.54781e-05	0.0024114
2320056	ILMN_23119	RASSF6	0.727867	6.548e-05	0.0024114
360719	ILMN_6000	CD44	0.737952	6.56069e-05	0.00241303
1850110	ILMN_307853	C4ORF33	0.822466	6.56535e-05	0.00241303
4880129	ILMN_13715	TOMM7	-0.945997	6.56973e-05	0.00241303
1470561	ILMN_4040	FAM173A	-0.740173	6.57348e-05	0.00241303
4230228	ILMN_11403	CDK5RAP3	0.973237	6.57794e-05	0.00241303
780324	ILMN_3280	ZNF337	0.758836	6.59957e-05	0.00241727
5560544	ILMN_110668	HS.551538	-1.1097	6.59971e-05	0.00241727
1240414	ILMN_22730	GLRX2	-0.767431	6.6062e-05	0.00241778
4610102	ILMN_22932	TMEM123	0.735772	6.61454e-05	0.00241896
4200022	ILMN_35907	C13ORF25	0.825283	6.64638e-05	0.00242872
1430176	ILMN_4981	OGT	0.72212	6.67112e-05	0.00243434
4640187	ILMN_25982	PLOD2	0.941053	6.67712e-05	0.00243434
6280524	ILMN_14683	CCNL1	0.723377	6.68288e-05	0.00243434
6370044	ILMN_1982	PTRH1	-0.74093	6.68595e-05	0.00243434
5090215	ILMN_13978	IFI6	-0.931559	6.68747e-05	0.00243434
6020575	ILMN_183201	NNT	0.86997	6.69883e-05	0.0024366
4780491	ILMN_339531	TMEM170B	0.744896	6.70853e-05	0.00243719
3800368	ILMN_29135	ADH6	-0.803006	6.71076e-05	0.00243719
110433	ILMN_18789	ASS1	-0.719182	6.71774e-05	0.00243786
5670367	ILMN_7104	PHLDA1	0.975298	6.73469e-05	0.00244044
6280201	ILMN_5715	PTPRK	0.836076	6.73516e-05	0.00244044
5820202	ILMN_166020	LOC644131	0.797472	6.74748e-05	0.00244094
2070209	ILMN_8616	BTAF1	0.785624	6.74769e-05	0.00244094
7320441	ILMN_8723	C7ORF68	-0.762767	6.75611e-05	0.00244094
4150270	ILMN_7804	ANKRD22	0.772407	6.75999e-05	0.00244094
5360528	ILMN_15425	USP8	0.820992	6.76233e-05	0.00244094
4290327	ILMN_2981	ING5	-0.772958	6.78172e-05	0.00244424
7550039	ILMN_388248	MIR658	-0.778496	6.78182e-05	0.00244424
940288	ILMN_24991	BAZ1A	0.894831	6.7935e-05	0.00244474
1260601	ILMN_17530	ST6GAL1	0.858634	6.79352e-05	0.00244474
290743	ILMN_347117	LOC100132199	-1.21788	6.81523e-05	0.00245068
5810750	ILMN_15505	CBR4	0.803885	6.84223e-05	0.00245824
4040682	ILMN_350356	MCF2L	0.73892	6.85164e-05	0.00245824
2140128	ILMN_25431	SCD	-0.790556	6.85182e-05	0.00245824
5890661	ILMN_20526	GIMAP2	0.762862	6.91792e-05	0.00248007
3990594	ILMN_18720	COG3	0.718699	6.9354e-05	0.00248123
1230196	ILMN_164192	AHCTF1	0.752755	6.93549e-05	0.00248123
6060209	ILMN_29772	GNE	-0.842891	6.93688e-05	0.00248123
4390487	ILMN_26464	RAB13	-0.732326	6.94359e-05	0.00248176
1230053	ILMN_388572	MIR1247	-0.742266	6.9625e-05	0.00248664
650347	ILMN_8489	NUDT1	-0.91823	6.97254e-05	0.00248834
510441	ILMN_29118	HIST1H3G	-0.896171	6.98084e-05	0.00248943
3990162	ILMN_176033	LOC646909	-0.929281	6.98781e-05	0.00249004
5670482	ILMN_12721	USP14	0.72637	7.01049e-05	0.00249624
5960296	ILMN_177119	CLDN1	0.781292	7.01772e-05	0.00249694
4060484	ILMN_168262	ZC3H15	0.883542	7.03582e-05	0.00250001
1230176	ILMN_17118	MAP3K9	0.754777	7.03918e-05	0.00250001
2900403	ILMN_21121	C21ORF57	-0.821494	7.04684e-05	0.00250001
3870433	ILMN_12732	TAF1D	0.732583	7.0475e-05	0.00250001
4540356	ILMN_12438	UFM1	0.756173	7.05616e-05	0.00250121
4640291	ILMN_347664	LOC729208	-0.927241	7.1164e-05	0.00251957
6040324	ILMN_14535	SDCBP	0.722948	7.11956e-05	0.00251957
1260014	ILMN_71384	HS.14555	0.882559	7.12393e-05	0.00251957
5960079	ILMN_88387	HS.374257	0.79823	7.13096e-05	0.00251977
7150154	ILMN_556	PTBP2	0.775944	7.13513e-05	0.00251977
1820593	ILMN_337591	LOC100129645	-0.902248	7.14252e-05	0.0025205
1240592	ILMN_24554	C7ORF47	-0.927908	7.17288e-05	0.00252932
2970730	ILMN_8340	MYADM	-0.72532	7.20045e-05	0.00253715
6510546	ILMN_7617	PCNP	0.747324	7.23743e-05	0.00254685
1980112	ILMN_16848	C9ORF90	-0.71427	7.24307e-05	0.00254685
1470215	ILMN_17248	MAP3K8	0.761763	7.24413e-05	0.00254685
610554	ILMN_12934	USP25	0.811209	7.2543e-05	0.00254854
5570494	ILMN_13012	MRPL33	-0.893646	7.26364e-05	0.00254993
7210170	ILMN_14589	DSE	0.744106	7.27349e-05	0.00255149
840204	ILMN_22194	HAS2	0.790412	7.33232e-05	0.00257022
150474	ILMN_796	CA12	-0.765126	7.34541e-05	0.00257291
7380463	ILMN_26446	MBLAC2	0.828588	7.35324e-05	0.00257374
4640445	ILMN_6651	AIDA	0.726031	7.36026e-05	0.0025743
1780079	ILMN_11518	CD99L2	0.806415	7.37296e-05	0.00257683
6560193	ILMN_10066	PHLPP2	0.799761	7.38982e-05	0.00258082
1690056	ILMN_4879	LYZ	0.849679	7.40402e-05	0.00258387
2970292	ILMN_19993	SMC3	0.986719	7.45289e-05	0.00259901
2190470	ILMN_2466	KLF10	0.737813	7.4674e-05	0.00260215
540215	ILMN_25405	C6ORF173	-0.926778	7.48677e-05	0.00260698
4780050	ILMN_3906	UGDH	0.790228	7.51413e-05	0.0026136
4880195	ILMN_174719	LOC440991	-0.719616	7.51683e-05	0.0026136
4040110	ILMN_336415	LOC441453	-0.725369	7.52603e-05	0.00261488
1110066	ILMN_123598	HS.571417	0.738125	7.5363e-05	0.00261606
1240661	ILMN_18402	KIAA0528	0.748369	7.54199e-05	0.00261606
110639	ILMN_16801	MAPK14	-0.758394	7.546e-05	0.00261606
6280626	ILMN_826	C21ORF66	0.733087	7.55449e-05	0.00261708
1580189	ILMN_181630	LOC730102	-0.725987	7.56288e-05	0.00261807
1050187	ILMN_4211	MRPL11	-0.752397	7.60552e-05	0.00263091
4210064	ILMN_17895	CSNK1G3	0.711821	7.61467e-05	0.00263191
2970379	ILMN_8604	NET1	-1.02022	7.62402e-05	0.00263191
4570670	ILMN_23748	RRAS	-0.76134	7.62508e-05	0.00263191
5390220	ILMN_25646	S100A9	-1.05848	7.63851e-05	0.00263462
3440138	ILMN_162592	CLK1	0.747139	7.66626e-05	0.00264226
2510164	ILMN_338035	SNORD3A	-1.12127	7.68362e-05	0.00264632
1770142	ILMN_168524	DNAJC2	0.721326	7.70137e-05	0.0026505
2680487	ILMN_24825	SERINC1	0.895722	7.71789e-05	0.00265402
3370270	ILMN_161877	ZFY	0.751902	7.72279e-05	0.00265402
2710731	ILMN_13785	UTX	0.719882	7.73353e-05	0.00265578
10332	ILMN_29690	HIPK2	0.744716	7.74399e-05	0.00265626
1710091	ILMN_18432	IRS1	0.752143	7.75842e-05	0.00265626
3610521	ILMN_21758	PCDHGB6	-0.725151	7.75937e-05	0.00265626
4560730	ILMN_26591	XPO7	-0.708613	7.76003e-05	0.00265626
6580369	ILMN_6713	DYNLRB1	-0.928399	7.76301e-05	0.00265626
380561	ILMN_22942	NEBL	0.837949	7.78916e-05	0.00266062
3400592	ILMN_23886	ICK	-0.847248	7.79227e-05	0.00266062
110307	ILMN_28977	FILIP1L	0.798175	7.79762e-05	0.00266062
2750632	ILMN_308895	POLR2J3	-0.831415	7.80142e-05	0.00266062
4730180	ILMN_309249	ATP10B	0.709656	7.80385e-05	0.00266062
780053	ILMN_309134	C17ORF89	-0.826064	7.81731e-05	0.00266329
2120056	ILMN_82419	HS.214235	-0.749889	7.82831e-05	0.00266512
2750309	ILMN_25576	MRPL53	-0.990275	7.8439e-05	0.0026685
7040431	ILMN_22013	PRDM8	0.765897	7.86361e-05	0.00267329
6960471	ILMN_21340	PRR13	-0.716026	7.87203e-05	0.00267423
4050687	ILMN_1802	DLL1	-0.732906	7.8951e-05	0.00268014
1990041	ILMN_45485	LRRC37A4	0.734119	7.90526e-05	0.00268167
4220161	ILMN_19497	ZNF518A	0.729299	7.93307e-05	0.00268917
4590403	ILMN_21879	PPDPF	-0.78914	7.94492e-05	0.00269126
6060440	ILMN_364046	FNDC3B	0.856212	7.96289e-05	0.00269542
4670010	ILMN_351930	LOC729406	-0.723405	7.97646e-05	0.00269664
290554	ILMN_1073	MSTO1	-0.710468	7.97789e-05	0.00269664
2640008	ILMN_18751	DYRK1A	-0.783106	7.99468e-05	0.00270039
4570630	ILMN_15910	ALS2CL	0.709498	8.00104e-05	0.00270061
4120152	ILMN_16482	RIOK2	0.765607	8.01062e-05	0.00270191
2190553	ILMN_25538	FZD6	0.734271	8.07018e-05	0.00272007
70634	ILMN_7197	RABAC1	-0.845002	8.09792e-05	0.00272747
3310674	ILMN_181888	PAN3	0.704965	8.11512e-05	0.00273132
7040181	ILMN_10692	PFKFB2	0.718588	8.13083e-05	0.00273466
3130326	ILMN_42816	MSH5	0.857907	8.16557e-05	0.00274321
6380484	ILMN_913	SERPINA1	-0.72944	8.1704e-05	0.00274321
4900328	ILMN_181218	LOC728324	-0.906149	8.17447e-05	0.00274321
110669	ILMN_23419	USO1	0.771552	8.17943e-05	0.00274321
7510634	ILMN_2909	GPRC5C	-0.816378	8.22343e-05	0.00275515
1300088	ILMN_15466	JPH2	-0.753305	8.23319e-05	0.00275515
2850424	ILMN_337136	LOC100133517	-0.722264	8.23467e-05	0.00275515
2690561	ILMN_23181	RPLP1	-1.25346	8.23832e-05	0.00275515
6860026	ILMN_19612	ZNF358	-0.712472	8.30536e-05	0.00277517
1230593	ILMN_15110	SP3	0.858518	8.30991e-05	0.00277517
3360446	ILMN_81244	HS.194225	0.819807	8.31853e-05	0.00277609
7550307	ILMN_26260	PRKCDBP	-0.761874	8.32867e-05	0.00277619
4070132	ILMN_6778	PPAT	0.769784	8.33056e-05	0.00277619
4760431	ILMN_32715	LOC136143	-0.875899	8.33649e-05	0.00277621
4050056	ILMN_17194	TBC1D16	-0.739046	8.34602e-05	0.00277743
2370482	ILMN_46419	GSN	0.796041	8.38823e-05	0.00278951
1510020	ILMN_42952	LRCH4	-0.884722	8.40313e-05	0.00279251
2760451	ILMN_1513	KPNA3	0.87687	8.43063e-05	0.00279821
7330544	ILMN_15767	ALDOC	-0.704342	8.4398e-05	0.00279821
1940754	ILMN_43409	LOC648931	-0.844961	8.44367e-05	0.00279821
1510424	ILMN_23476	S100P	-1.06232	8.44393e-05	0.00279821
270403	ILMN_6310	TTC14	0.743788	8.48008e-05	0.00280822
4220132	ILMN_5104	THRAP3	-0.762644	8.48639e-05	0.00280834
630193	ILMN_118254	HS.565830	-0.735304	8.50736e-05	0.00281332
450615	ILMN_11198	MT2A	-1.32015	8.51408e-05	0.00281357
4560092	ILMN_162145	FNBP1L	0.825069	8.55908e-05	0.00282647
3990523	ILMN_4825	AZIN1	-0.704548	8.58908e-05	0.00283264
2260181	ILMN_17454	SLC38A4	0.827303	8.58974e-05	0.00283264
630735	ILMN_19252	COX17	-1.07009	8.60655e-05	0.00283468
5550086	ILMN_25784	ANGEL1	0.762109	8.60791e-05	0.00283468
2320253	ILMN_10409	USMG5	-0.984333	8.63561e-05	0.00284182
3130022	ILMN_3340	CHMP2A	-0.764899	8.65254e-05	0.00284345
4280189	ILMN_351738	LOC653557	-0.785272	8.65256e-05	0.00284345
2970020	ILMN_8247	NHS	0.792702	8.68423e-05	0.00285187
650246	ILMN_350385	LOC646949	-0.897137	8.71762e-05	0.00285929
7050747	ILMN_5791	PRR5	-0.699225	8.7189e-05	0.00285929
870563	ILMN_587	RNF138	0.718382	8.73806e-05	0.00286304
2650040	ILMN_163182	NOMO1	0.853496	8.74891e-05	0.00286304
6020709	ILMN_348556	LOC100129674	0.708369	8.75331e-05	0.00286304
4570709	ILMN_388578	MIR1253	-0.715757	8.75836e-05	0.00286304
7330091	ILMN_15482	ATAD3B	-0.700571	8.76057e-05	0.00286304
540491	ILMN_19166	COX7A2	-0.74568	8.82665e-05	0.00287987
1090468	ILMN_20382	CCDC12	-0.745963	8.84055e-05	0.00287987
3170110	ILMN_9417	CCNG1	0.810548	8.8414e-05	0.00287987
7210224	ILMN_6713	DYNLRB1	-0.966254	8.84219e-05	0.00287987
730014	ILMN_33630	LOC653717	0.728399	8.8425e-05	0.00287987
3440377	ILMN_8341	PCGF5	0.780796	8.88443e-05	0.00289027
4250041	ILMN_1136	HLTF	0.729548	8.88664e-05	0.00289027
1470390	ILMN_20229	C7ORF11	-0.743288	8.89903e-05	0.00289063
2760403	ILMN_13633	GABRE	0.765981	8.89997e-05	0.00289063
1450608	ILMN_18416	VWCE	0.722105	8.94161e-05	0.00290216
1410463	ILMN_308710	FAM128A	-0.859563	8.95815e-05	0.00290373
2510138	ILMN_33465	LOC653324	-0.733649	8.96126e-05	0.00290373
3930324	ILMN_12351	CENPM	-0.730436	8.96486e-05	0.00290373
380224	ILMN_18999	FADS2	-0.767125	8.98269e-05	0.00290685
1770168	ILMN_11008	SUSD3	-0.799684	8.98855e-05	0.00290685
630095	ILMN_45641	LOC651621	-0.713637	8.99291e-05	0.00290685
3460184	ILMN_24668	C19ORF53	-0.92988	9.00136e-05	0.00290736
940324	ILMN_6842	SNX16	0.703262	9.00677e-05	0.00290736
1300239	ILMN_5006	TRIM44	0.739022	9.05738e-05	0.00292067
6250242	ILMN_178124	FLNA	0.745302	9.06035e-05	0.00292067
7160332	ILMN_127989	HS.575808	-0.760429	9.07511e-05	0.00292343
1470753	ILMN_181617	PIK3R1	0.885249	9.09637e-05	0.00292644
6290672	ILMN_164215	LOC728417	0.810671	9.09807e-05	0.00292644
150441	ILMN_2113	TIGA1	-0.854492	9.10301e-05	0.00292644
7100372	ILMN_139391	PRPF4B	0.778293	9.11295e-05	0.00292765
2600204	ILMN_19838	SACM1L	0.734497	9.13252e-05	0.00293195
6200561	ILMN_26263	CCDC28B	-0.71736	9.14551e-05	0.00293413
6480600	ILMN_13116	THUMPD1	0.860678	9.1574e-05	0.00293595
990121	ILMN_181683	ARHGAP11A	0.768747	9.188e-05	0.0029426
160358	ILMN_175846	C16ORF13	-0.776578	9.19056e-05	0.0029426
20435	ILMN_349250	LOC729279	-1.04646	9.22524e-05	0.00294995
4210129	ILMN_3518	ELOVL5	0.788311	9.22601e-05	0.00294995
6590053	ILMN_20137	ARD1A	-0.79722	9.23866e-05	0.00295189
6380537	ILMN_20957	WBP1	-0.750285	9.24551e-05	0.00295189
2230731	ILMN_12031	BACE2	-0.698807	9.25079e-05	0.00295189
3890577	ILMN_348548	LOC100132761	-0.899077	9.25943e-05	0.00295266
3370603	ILMN_19153	SPAG9	0.694666	9.27249e-05	0.00295483
5560400	ILMN_10720	SLC14A1	0.797652	9.28743e-05	0.0029576
1110255	ILMN_23509	CCS	-0.722662	9.3019e-05	0.00295977
4850307	ILMN_346766	LOC100131261	0.702098	9.30675e-05	0.00295977
5050242	ILMN_25187	TCEB1	-0.777037	9.31777e-05	0.00296129
4280639	ILMN_13277	SH3GL1	-0.731507	9.35251e-05	0.00296818
3310414	ILMN_29021	ZNF576	-0.81727	9.35269e-05	0.00296818
840242	ILMN_2271	RPL13	-0.916984	9.35962e-05	0.00296818
1260360	ILMN_164146	LOC729776	-1.11353	9.36455e-05	0.00296818
6770647	ILMN_20012	TLK1	0.743607	9.37715e-05	0.00297018
3840360	ILMN_2132	LARP4	0.712548	9.38737e-05	0.0029704
6290059	ILMN_177973	ACOT2	-0.701483	9.39038e-05	0.0029704
510064	ILMN_24944	DIP2B	0.750447	9.41491e-05	0.00297604
7150044	ILMN_10387	SYN3	0.723203	9.43188e-05	0.00297604
270022	ILMN_4965	CEP135	0.708378	9.43332e-05	0.00297604
6370750	ILMN_7261	ZBTB41	0.71175	9.43337e-05	0.00297604
6180414	ILMN_165831	PTP4A1	0.961838	9.47823e-05	0.00298716
4570301	ILMN_350796	LOC100130775	-1.53996	9.48124e-05	0.00298716
6450189	ILMN_21204	WWOX	-0.740061	9.50203e-05	0.00298955
3440500	ILMN_1068	ELP3	-0.731681	9.50561e-05	0.00298955
2350762	ILMN_183781	C12ORF5	0.76055	9.50779e-05	0.00298955
2690300	ILMN_165880	LOC730432	0.736081	9.52161e-05	0.00299191
2450114	ILMN_81214	HS.193557	0.85468	9.56126e-05	0.00300238
4880324	ILMN_13849	TMX1	0.80636	9.57485e-05	0.00300438
7040477	ILMN_25982	PLOD2	0.8538	9.58034e-05	0.00300438
3290187	ILMN_7707	PCMTD1	0.704247	9.58779e-05	0.00300472
1740161	ILMN_13056	ENAH	0.708092	9.61096e-05	0.00300999
7550707	ILMN_177083	ING3	-0.798369	9.63247e-05	0.00301446
7560433	ILMN_363655	DSG2	0.790136	9.63797e-05	0.00301446
2030048	ILMN_85185	HS.294103	0.774093	9.65154e-05	0.00301671
1660661	ILMN_27043	SUB1	0.784538	9.68159e-05	0.00302404
580184	ILMN_164472	PHF20L1	0.746715	9.68991e-05	0.00302404
6480494	ILMN_18705	MGMT	-0.876087	9.69417e-05	0.00302404
7200338	ILMN_21382	BMP2K	0.776092	9.72271e-05	0.00303095
7100592	ILMN_21979	TXNDC16	0.703196	9.78326e-05	0.00304366
2450546	ILMN_180319	MBNL2	0.704384	9.78357e-05	0.00304366
840397	ILMN_5233	MORC4	0.756807	9.78594e-05	0.00304366
3440195	ILMN_9765	GFM1	0.76641	9.78923e-05	0.00304366
5960653	ILMN_7212	TMEM55A	0.812478	9.80098e-05	0.00304532
3180327	ILMN_14793	POLR2J2	-0.740573	9.81382e-05	0.00304731
2470446	ILMN_13589	ZNF23	0.872604	9.8209e-05	0.00304751
830022	ILMN_173484	SLC12A2	0.799462	9.83847e-05	0.00304874
5360576	ILMN_342506	LOC100134189	-0.752961	9.84356e-05	0.00304874
70209	ILMN_25435	ETV4	-0.78869	9.85035e-05	0.00304874
5720520	ILMN_9864	SNHG6	-1.01182	9.85064e-05	0.00304874
6060379	ILMN_9216	VPS54	0.784172	9.90081e-05	0.00306226
6580253	ILMN_19566	SERF1B	-0.782208	9.94408e-05	0.00307364
1190575	ILMN_183160	LOC728453	-1.03645	9.95225e-05	0.00307415
60037	ILMN_14545	TMED7	0.748871	9.95905e-05	0.00307425
5570615	ILMN_20430	FTSJD1	0.808948	9.97825e-05	0.00307817
4120465	ILMN_137056	NOLA1	-0.696462	9.98981e-05	0.00307855
4230072	ILMN_40013	LOC649839	-0.998836	9.99251e-05	0.00307855
3390093	ILMN_29223	BOLA3	-0.761783	0.000100024	0.00307958
4890082	ILMN_18327	FAM179B	0.73441	0.000100138	0.0030811
510224	ILMN_163521	LPIN2	0.809032	0.000100518	0.00308826
6510487	ILMN_8398	FAM96B	-0.814401	0.000100521	0.00308826
1740136	ILMN_10001	SLC38A2	0.791139	0.000100567	0.00308826
2970632	ILMN_23874	RP9	-0.768082	0.000101136	0.00310375
7400008	ILMN_19831	HHATL	-0.691015	0.000101287	0.00310635
4560192	ILMN_25123	SFXN5	0.690219	0.000101464	0.00310976
2470020	ILMN_29083	TNPO1	0.844699	0.000101664	0.00311389
160181	ILMN_165686	FOXRED2	-0.740906	0.000101929	0.00311996
1470358	ILMN_24334	C19ORF43	-0.732278	0.000102037	0.00312127
6760746	ILMN_26404	MRPL55	-0.830012	0.000102282	0.00312673
650020	ILMN_181342	SYNJ1	0.733631	0.000102521	0.00313203
3610672	ILMN_29112	DSP	0.697225	0.000102693	0.00313526
1820703	ILMN_18625	PIGP	-0.805453	0.000102871	0.00313865
4150615	ILMN_351016	LOC100132673	-0.699326	0.00010316	0.00314546
5420747	ILMN_22461	PPP2R2D	-0.686624	0.000103557	0.00315473
2850064	ILMN_16919	DMTF1	0.789072	0.000103598	0.00315473
4040168	ILMN_39041	LOC642726	-0.710237	0.00010398	0.00316433
6620730	ILMN_340270	LOC100129685	-0.832313	0.000104217	0.0031695
5890608	ILMN_7725	C14ORF129	0.892598	0.000104315	0.00317046
5860307	ILMN_169423	PRKAB2	0.69035	0.000104467	0.00317304
2480241	ILMN_181099	ATP6V1C1	0.710167	0.000105011	0.00318752
20142	ILMN_13489	ARPC5	0.722493	0.000105337	0.00319537
6330195	ILMN_8139	EP400	0.695886	0.000106352	0.00322407
4760112	ILMN_13901	ATP5J2	-0.904049	0.000106468	0.00322554
6180402	ILMN_164787	LOC644330	-0.720859	0.000106607	0.00322667
2750719	ILMN_15415	DDX21	0.81909	0.000106642	0.00322667
2640725	ILMN_24631	ARSJ	0.684862	0.00010723	0.00324239
2370092	ILMN_18387	STXBP6	-0.752881	0.000107355	0.00324409
1230347	ILMN_172583	RERE	0.687135	0.000107486	0.00324598
4480010	ILMN_14993	SPAST	0.748036	0.000107633	0.00324834
3390433	ILMN_24332	HSD3B1	0.701221	0.00010781	0.00325161
60452	ILMN_46224	GAL	-0.883619	0.000107936	0.00325334
3930307	ILMN_21828	MSL2	0.737502	0.000108031	0.00325412
5670398	ILMN_15796	EDEM3	0.728966	0.000108117	0.0032542
6900521	ILMN_25225	PHTF1	0.771086	0.000108258	0.0032542
7040093	ILMN_172701	PRR15	-0.68526	0.000108305	0.0032542
6060349	ILMN_19289	PRPF8	0.68557	0.000108391	0.0032542
5860021	ILMN_915	SPC25	-0.937756	0.000108427	0.0032542
6580626	ILMN_27534	CXORF57	0.7786	0.000108446	0.0032542
6180022	ILMN_173657	PCM1	0.784825	0.000108684	0.00325928
3190484	ILMN_168009	COMMD5	-0.704066	0.000108842	0.00326135
7040372	ILMN_174762	GPAM	0.793267	0.000108891	0.00326135
2320672	ILMN_345392	LOC728820	-0.802876	0.000109153	0.00326714
2760202	ILMN_5879	AP3M1	0.751078	0.000109354	0.00327109
610521	ILMN_7730	TSPYL4	0.713153	0.000110226	0.00329445
2630437	ILMN_4650	SMOC2	0.716426	0.000110274	0.00329445
3130768	ILMN_166430	GOLGB1	1.01373	0.000110349	0.00329459
5050768	ILMN_38387	LONRF1	0.691487	0.000110661	0.00330184
5420053	ILMN_163512	CCT6P1	0.776864	0.000110938	0.003308
2470128	ILMN_343147	LOC729887	-1.13082	0.000111394	0.00331778
3610154	ILMN_12313	LGR6	-0.950884	0.000111406	0.00331778
4120379	ILMN_30079	GFI1	-0.713716	0.000111499	0.00331846
7550725	ILMN_179094	LOC390298	-0.758407	0.000111606	0.00331956
6100192	ILMN_11028	YWHAZ	-0.712895	0.000111998	0.00332228
3060605	ILMN_9333	PRRG2	-0.713078	0.000112002	0.00332228
3520463	ILMN_17367	JAZF1	0.694673	0.000112016	0.00332228
5490475	ILMN_101406	HS.530359	0.707521	0.000112024	0.00332228
1450082	ILMN_26849	TRAPPC2L	-0.737293	0.00011206	0.00332228
5270167	ILMN_10491	GNL3	0.713129	0.000112185	0.00332228
940164	ILMN_184045	ASAP1	0.695829	0.000112189	0.00332228
2710646	ILMN_1402	MSRB2	-0.72164	0.000112393	0.0033255
4250095	ILMN_2295	COX6B1	-0.899574	0.000112438	0.0033255
650008	ILMN_618	ANKRD16	-0.716731	0.000112612	0.00332857
3390468	ILMN_29349	MRPL22	-0.825976	0.000112949	0.00333443
6650603	ILMN_334910	LOC100131905	-1.10314	0.000112951	0.00333443
630669	ILMN_31696	LOC648659	-0.853564	0.000113065	0.0033357
5290634	ILMN_177176	BCL2L12	-0.724344	0.00011365	0.0033476
4590615	ILMN_17527	C7ORF59	-0.867809	0.000113668	0.0033476
520255	ILMN_26276	TUBB6	0.710977	0.000113741	0.0033476
6840356	ILMN_11399	MGEA5	0.889905	0.000113821	0.0033476
5130193	ILMN_346345	FLJ31306	0.693032	0.000113822	0.0033476
6220762	ILMN_165163	LOC730256	-0.765166	0.000114001	0.00335078
1010347	ILMN_17223	POLR2I	-1.00047	0.000114112	0.00335195
6290241	ILMN_4070	TACSTD1	0.743493	0.000114264	0.00335436
4290136	ILMN_23151	C1ORF151	-0.868978	0.000114438	0.00335738
6270630	ILMN_162759	TMEM191B	-0.788022	0.000114746	0.00336432
4640079	ILMN_14028	PGLS	-0.688203	0.000114833	0.00336478
6280440	ILMN_3777	BIK	-0.864994	0.000114967	0.00336664
2070619	ILMN_22716	ZNF721	0.758792	0.00011536	0.00337605
6960576	ILMN_11121	WDR23	-0.738744	0.000115512	0.00337633
3840750	ILMN_16367	GATC	-0.919344	0.000115537	0.00337633
7550139	ILMN_20785	STAU2	0.696533	0.000115584	0.00337633
5310465	ILMN_19234	MRPS12	-0.819633	0.000115806	0.00337953
5720066	ILMN_1687	PIP5K1B	0.780452	0.000115836	0.00337953
5550736	ILMN_164977	SNX2	0.896317	0.000115942	0.00338054
3170292	ILMN_182204	DDAH1	0.692112	0.000116309	0.00338915
5570279	ILMN_18282	HIST1H1C	-0.700954	0.00011674	0.00339897
2360386	ILMN_28951	WDR78	0.860955	0.00011679	0.00339897
3870102	ILMN_13283	HNMT	-0.702313	0.000116965	0.00340199
3780228	ILMN_8631	TRAF5	0.804551	0.000117113	0.0034042
540131	ILMN_19172	PXMP2	-0.729346	0.000117306	0.0034063
7510408	ILMN_4339	NRIP1	0.723881	0.000117378	0.0034063
1500538	ILMN_41335	LOC645138	-0.710256	0.000117402	0.0034063
4010243	ILMN_19127	NAE1	0.763743	0.000117516	0.00340753
6220484	ILMN_26174	CAMK2B	0.708562	0.000117675	0.00341004
2650274	ILMN_308340	C19ORF60	-0.871163	0.000118238	0.00342427
1430113	ILMN_164136	LOC728505	-0.704736	0.000118461	0.00342427
4480753	ILMN_11288	LOC220686	0.786911	0.000118534	0.00342427
540520	ILMN_366693	SNORD8	-0.710144	0.000118569	0.00342427
360343	ILMN_13219	RHOBTB1	0.689667	0.000118578	0.00342427
3870255	ILMN_176788	PPPDE1	0.697199	0.0001186	0.00342427
6900079	ILMN_6858	PCNA	0.70536	0.000118943	0.00343208
4040170	ILMN_24244	HBQ1	-1.11981	0.000119214	0.0034378
3180010	ILMN_26428	SDK2	-0.681264	0.000119372	0.00344026
3400754	ILMN_22531	LRRFIP1	0.735263	0.000119695	0.00344504
6280209	ILMN_14735	CAMSAP1L1	0.887675	0.000119723	0.00344504
650685	ILMN_337673	LOC390735	-1.02972	0.000119756	0.00344504
1400035	ILMN_15980	RCBTB2	0.886878	0.00011997	0.0034491
1090292	ILMN_22379	BMI1	0.696021	0.000120178	0.00345299
7160504	ILMN_15161	GPC1	0.790007	0.00012035	0.00345582
3190020	ILMN_22392	C10ORF137	0.691559	0.000120854	0.00346538
6020494	ILMN_35848	LOC404266	-1.02544	0.000120909	0.00346538
7320170	ILMN_10143	NPIP	0.747966	0.000120954	0.00346538
7000722	ILMN_21274	NEDD8	-0.874649	0.000120976	0.00346538
3520170	ILMN_10098	SNORD87	0.696011	0.000121068	0.00346593
620333	ILMN_335319	KLHL29	0.738582	0.000121367	0.00347239
1240333	ILMN_76886	HS.130036	0.897988	0.00012165	0.00347839
2510253	ILMN_13661	C10ORF35	-0.756301	0.000121788	0.00348024
4230528	ILMN_20111	BTBD1	0.722457	0.000121937	0.00348194
1260181	ILMN_170447	LOC732160	0.699636	0.000121995	0.00348194
2850142	ILMN_336199	LOC100129650	-1.07293	0.000122645	0.00349745
10608	ILMN_180757	BTBD3	0.704256	0.000122695	0.00349745
5220053	ILMN_21638	UNG	-0.797045	0.00012276	0.00349745
2680474	ILMN_164657	SUMF2	-0.770735	0.000123092	0.0035048
160274	ILMN_176725	LOC642513	0.684765	0.000123303	0.00350869
5340017	ILMN_18538	H19	0.683082	0.000123914	0.0035225
7400427	ILMN_170947	LOC442232	-0.745714	0.000123937	0.0035225
4730672	ILMN_182776	XKR6	-0.699853	0.000124356	0.00353047
5670687	ILMN_163190	PLLP	-0.679566	0.000124445	0.00353047
4490470	ILMN_18559	SLC33A1	0.764596	0.000124631	0.00353047
1230066	ILMN_40265	LOC650826	-0.721485	0.000124648	0.00353047
50240	ILMN_6292	NDUFA3	-1.09838	0.000124653	0.00353047
4730164	ILMN_342098	LOC401847	-1.08685	0.00012471	0.00353047
6380458	ILMN_1532	ELF2	-0.843395	0.00012474	0.00353047
5870491	ILMN_24012	CYP39A1	0.75892	0.000124828	0.00353084
4810427	ILMN_23103	KLRA1	0.783582	0.000125148	0.00353148
4040450	ILMN_21709	VCPIP1	0.69272	0.000125152	0.00353148
2340594	ILMN_29700	CCDC91	0.674236	0.000125211	0.00353148
5570292	ILMN_28385	PRDX3	0.751846	0.000125259	0.00353148
4810014	ILMN_339983	LOC100129828	-0.740827	0.000125318	0.00353148
1240253	ILMN_19791	CTTNBP2NL	0.715287	0.000125333	0.00353148
4560246	ILMN_14284	ATP5I	-1.29825	0.000125373	0.00353148
5310048	ILMN_168075	SF3B1	-0.735487	0.000125525	0.00353368
3290324	ILMN_10396	TTC33	0.716443	0.00012631	0.00355366
2470008	ILMN_7270	PPARA	0.742903	0.000126692	0.00356227
610435	ILMN_22622	SSB	0.751932	0.000127657	0.00358727
3290669	ILMN_8967	SFRS12	0.715102	0.000128148	0.00359895
3440338	ILMN_14220	RNF181	-0.945119	0.00012829	0.00359906
4120487	ILMN_357176	MUL1	-0.681833	0.000128304	0.00359906
4590333	ILMN_1256	DHX15	0.694978	0.000128521	0.00360301
4040746	ILMN_21735	TEAD4	-0.683692	0.000129261	0.00362159
3610671	ILMN_11190	SCD5	0.733543	0.000129367	0.00362242
6100082	ILMN_342060	LOC100132425	-0.761451	0.000129533	0.0036239
1010064	ILMN_352965	LOC728002	-0.735662	0.000129573	0.0036239
3850767	ILMN_25826	SBK1	-0.922744	0.000130335	0.00364308
5560543	ILMN_8256	CBR3	-0.721054	0.000130518	0.00364602
6250327	ILMN_6460	PLD3	-0.713127	0.000130695	0.00364883
20687	ILMN_33391	LOC642950	-0.969629	0.000131109	0.00365823
3990386	ILMN_344293	LOC100134209	-0.722675	0.000131286	0.003661
3800730	ILMN_173569	GNA13	0.738965	0.000131612	0.00366792
1780195	ILMN_348792	AQP12B	-0.814835	0.000131725	0.00366893
1230164	ILMN_102158	HS.534061	-0.670775	0.000131911	0.00366926
270521	ILMN_92075	HS.438858	0.713721	0.000131996	0.00366926
5490301	ILMN_346738	PABPC1L	0.788709	0.000132009	0.00366926
2640324	ILMN_19722	SLC46A3	0.67088	0.000132047	0.00366926
4250451	ILMN_7795	SEC24D	0.678408	0.000132156	0.00367013
840474	ILMN_19421	GSTZ1	-0.702844	0.000132324	0.00367263
60609	ILMN_11411	AFG3L1	0.734742	0.000132468	0.00367447
70047	ILMN_347621	ZC3H11B	0.75208	0.000132817	0.00367799
10279	ILMN_6399	TAF5L	0.719629	0.000132855	0.00367799
5310300	ILMN_30145	SFRS13A	0.709672	0.000132923	0.00367799
2680722	ILMN_9514	HIF1A	0.761097	0.000133073	0.00367799
4540168	ILMN_338166	LOC100130123	-0.752724	0.000133149	0.00367799
870546	ILMN_23985	MAD2L1	0.707345	0.000133195	0.00367799
2030386	ILMN_23766	COPG2	0.740502	0.000133214	0.00367799
1410408	ILMN_165822	ARID5B	0.795831	0.000133217	0.00367799
1850537	ILMN_136069	HS.583888	-0.668492	0.000133303	0.00367824
4040754	ILMN_4512	PERP	0.78365	0.000133615	0.00368469
1500152	ILMN_18542	ACP1	0.673665	0.000133839	0.00368871
630537	ILMN_172650	NODAL	0.784167	0.000133925	0.00368894
2450201	ILMN_14001	ABCC4	0.726285	0.000134103	0.0036917
6760593	ILMN_11112	OSBPL10	0.726396	0.00013435	0.0036945
2600553	ILMN_176605	MCRS1	-0.696213	0.000134361	0.0036945
7320612	ILMN_309683	LOC91431	0.674236	0.000134611	0.00369923
5820544	ILMN_22934	CTGLF1	0.667811	0.000134699	0.0036995
520382	ILMN_27286	CLK1	0.91801	0.000134984	0.00370518
3870452	ILMN_168376	LOC644879	-0.704689	0.000135288	0.00371138
630445	ILMN_17021	C11ORF10	-0.844318	0.00013549	0.00371289
4120475	ILMN_12152	SOX15	-0.765276	0.000135509	0.00371289
5670475	ILMN_22818	GCHFR	-0.88377	0.000135579	0.00371289
3440672	ILMN_16721	KIAA0261	0.841539	0.000135689	0.0037133
6020037	ILMN_9550	JSRP1	-0.703147	0.000135751	0.0037133
5260044	ILMN_14672	GMFB	0.677441	0.0001359	0.00371523
10209	ILMN_14643	HNRNPA1	-0.802206	0.000136101	0.00371856
3830465	ILMN_14337	APOC1	-0.974966	0.000136432	0.00372232
1740239	ILMN_17234	LOC389834	0.674833	0.000136538	0.00372232
4050646	ILMN_306979	FAM86B1	-0.746428	0.000136551	0.00372232
6220630	ILMN_20545	SLC35B3	0.721998	0.000136553	0.00372232
3840270	ILMN_169013	LOC727758	0.71114	0.000136865	0.00372691
460445	ILMN_27020	RPS17	-0.766788	0.000136879	0.00372691
2510204	ILMN_19902	WIBG	-0.691529	0.000137105	0.00373094
2850612	ILMN_11281	UBE1	-0.755074	0.000137336	0.00373378
3990600	ILMN_9888	TMEM93	-0.8378	0.000137367	0.00373378
1260575	ILMN_15197	C13ORF23	0.683918	0.000137631	0.00373879
5670537	ILMN_334996	TBC1D3I	0.79548	0.000138106	0.00374955
2650348	ILMN_23961	C15ORF44	-0.753338	0.000138536	0.00375827
2320367	ILMN_21039	NDUFA13	-1.14385	0.000138586	0.00375827
1990372	ILMN_172438	LOC392301	-0.672208	0.000138714	0.00375958
670286	ILMN_178275	CDK6	0.773708	0.000138915	0.0037624
380528	ILMN_16859	CHORDC1	0.678512	0.000138977	0.0037624
5960221	ILMN_171173	ISCA1	0.76939	0.000139134	0.00376448
2190102	ILMN_2793	SERPINA7	-0.702064	0.000139305	0.00376696
6940349	ILMN_179755	LOC645135	0.696913	0.000139605	0.00377273
3460152	ILMN_29228	CDC25C	-0.667143	0.000139678	0.00377273
6020091	ILMN_24550	ZDHHC13	-0.690559	0.000140139	0.00378147
2940373	ILMN_20678	TACC1	0.766883	0.000140161	0.00378147
4250722	ILMN_338923	LOC729780	-0.70813	0.000140487	0.00378272
5360180	ILMN_387830	MIR130A	-0.76971	0.000140512	0.00378272
1580626	ILMN_164370	ZNF224	0.700331	0.000140523	0.00378272
4150037	ILMN_14416	G3BP2	0.715989	0.000140531	0.00378272
2070747	ILMN_12780	ZNF770	0.69018	0.000140615	0.00378272
4050070	ILMN_7115	UBE2E1	-0.77004	0.000140711	0.00378272
1410289	ILMN_306918	PTCH1	0.769716	0.000140825	0.00378272
7200167	ILMN_6138	EPB41L2	0.70991	0.000140847	0.00378272
2850682	ILMN_174000	PLAG1	0.735159	0.000141149	0.00378594
770088	ILMN_14733	DTX3L	0.668169	0.000141151	0.00378594
6180678	ILMN_8453	TMEM143	0.678177	0.000141226	0.00378594
4810398	ILMN_21430	C20ORF75	-0.742854	0.000141287	0.00378594
5090176	ILMN_17058	C9ORF89	-0.739784	0.000142186	0.00380672
3310349	ILMN_344440	LOC100127975	-0.664624	0.000142287	0.00380672
1110349	ILMN_21121	C21ORF57	-0.80646	0.000142338	0.00380672
2230148	ILMN_164975	WDR7	0.703442	0.000142384	0.00380672
4390300	ILMN_13735	TOB1	0.696202	0.000142695	0.00381264
5810176	ILMN_690	RASSF5	-0.671526	0.000142767	0.00381264
2060181	ILMN_365357	SNHG8	-0.825423	0.000143025	0.0038167
5910196	ILMN_335574	LOC100132547	-0.969139	0.00014308	0.0038167
7210681	ILMN_13411	LIPG	0.674334	0.000143277	0.0038198
1980600	ILMN_30566	LOC645058	-0.708634	0.00014345	0.00382226
2320709	ILMN_167663	LOC729236	-0.748649	0.000143918	0.0038311
2850286	ILMN_19053	C13ORF18	0.773587	0.000143993	0.0038311
6770615	ILMN_90099	HS.408455	0.675583	0.000144057	0.0038311
240634	ILMN_107386	HS.543875	-0.669729	0.000144106	0.0038311
5390037	ILMN_33924	LOC653226	0.857841	0.000144287	0.00383377
2940435	ILMN_12909	TFRC	0.760851	0.000144458	0.00383617
1190452	ILMN_20394	SYPL1	0.701824	0.000144607	0.0038362
3450615	ILMN_370168	LOC339290	0.722254	0.000144621	0.0038362
610408	ILMN_22150	HSPA4L	0.690135	0.000144721	0.00383668
6450669	ILMN_20921	ANLN	0.739187	0.000144891	0.00383903
540280	ILMN_45893	LOC644790	-0.897804	0.000144972	0.00383903
670255	ILMN_17355	GADD45A	0.751738	0.000145227	0.00384205
5310411	ILMN_20850	H2AFJ	-0.801826	0.000145248	0.00384205
2970121	ILMN_21984	MXD3	-0.730651	0.000145379	0.00384336
3940736	ILMN_17713	NME2	-0.907231	0.000145585	0.00384667
3870301	ILMN_23885	SORBS3	-0.663946	0.00014603	0.00385628
2350520	ILMN_165257	FBXO22	0.677582	0.000146196	0.00385849
2030292	ILMN_9408	EDEM1	0.673567	0.000146536	0.00386532
6960050	ILMN_179425	AGAP6	0.686058	0.000147022	0.00387365
3400630	ILMN_12700	TMPO	0.685515	0.000147087	0.00387365
1400605	ILMN_3077	AP2B1	0.676656	0.000147098	0.00387365
10692	ILMN_10957	GALK2	-0.677508	0.000147186	0.00387382
1010386	ILMN_19161	TJP1	0.673078	0.000147417	0.00387664
1690114	ILMN_16120	U2AF2	-0.698109	0.000147457	0.00387664
5820324	ILMN_19172	PXMP2	-0.675461	0.0001478	0.00388261
110440	ILMN_24435	ITGB1	0.902758	0.000147987	0.00388261
3930358	ILMN_137290	SRP9	0.681997	0.000148019	0.00388261
6840056	ILMN_38461	MYL6B	-0.738506	0.000148035	0.00388261
3870041	ILMN_179974	KCNK6	0.67843	0.000148094	0.00388261
5890730	ILMN_164425	RPS26L	-0.914611	0.000148617	0.00389351
1450020	ILMN_14198	SLC19A2	-0.682134	0.000148674	0.00389351
5290215	ILMN_161887	CLASP1	0.68003	0.000148778	0.00389407
4250753	ILMN_23089	TSPAN33	-0.706177	0.000148978	0.00389535
610164	ILMN_25662	FYN	0.77874	0.000148992	0.00389535
6180445	ILMN_181100	LOC389286	-0.828499	0.000149075	0.00389537
4780768	ILMN_29017	FAM8A1	0.700858	0.000149259	0.00389804
4150474	ILMN_16147	ZDHHC21	0.714089	0.000149528	0.00390292
3140390	ILMN_27173	PON2	0.688395	0.000149991	0.00391283
6060719	ILMN_26587	RPL39L	-0.756516	0.000150096	0.00391341
6060215	ILMN_11954	ZFR	0.675995	0.00015034	0.00391762
3610228	ILMN_180056	PEA15	-0.666101	0.000150503	0.00391971
3610202	ILMN_8911	GALNT10	0.689906	0.000151597	0.00394424
2370255	ILMN_172838	ALDH18A1	0.710014	0.000151612	0.00394424
6400048	ILMN_23658	PHF3	0.703397	0.000151717	0.0039448
4570136	ILMN_14806	NHP2	-0.744144	0.000152213	0.00395552
1940563	ILMN_71180	HS.10862	0.744582	0.000152377	0.00395761
2850010	ILMN_5357	AKNA	-0.704474	0.000152692	0.00396364
4070044	ILMN_40416	RNF38	0.676786	0.000152911	0.00396713
630750	ILMN_26742	EPC2	0.680708	0.000153121	0.00396868
1050672	ILMN_307721	CKAP2	0.691979	0.000153138	0.00396868
4010463	ILMN_176780	SMC3	0.730889	0.000153254	0.00396951
520706	ILMN_175730	UBE4A	0.684199	0.000153367	0.00397027
2360220	ILMN_15287	MATR3	0.735145	0.000153637	0.00397507
5900133	ILMN_11045	LOC90624	0.731671	0.000153914	0.00397845
20487	ILMN_13348	RNF13	0.709386	0.000153966	0.00397845
6620279	ILMN_6059	SEPSECS	0.832088	0.000154119	0.00397845
6200736	ILMN_10703	HRB	-0.760932	0.000154135	0.00397845
5340328	ILMN_24707	JMJD2C	0.736084	0.000154188	0.00397845
270343	ILMN_26795	AP4E1	0.706764	0.000154596	0.00398681
7570768	ILMN_334383	LOC100129543	-0.736139	0.000154725	0.0039873
3610470	ILMN_4319	TROVE2	0.867907	0.000154835	0.0039873
2120603	ILMN_19634	NAPEPLD	0.858588	0.000154868	0.0039873
7550458	ILMN_26130	RPL12	-0.698978	0.000155036	0.00398945
1050475	ILMN_168725	SNHG5	-0.790051	0.000155214	0.00399148
1780619	ILMN_17263	EHD1	-0.761335	0.000155283	0.00399148
840280	ILMN_23760	BIRC2	0.668449	0.0001557	0.00400001
780753	ILMN_19515	SUPT16H	0.725867	0.000155861	0.00400197
1940068	ILMN_22475	ABHD11	-0.662042	0.000156101	0.00400598
2140139	ILMN_22609	BRWD2	0.664449	0.000156212	0.00400665
1030025	ILMN_165831	PTP4A1	0.733821	0.000156408	0.00400949
4060255	ILMN_1419	ZNRD1	-0.72589	0.000156924	0.00402056
1300441	ILMN_14976	ZZZ3	0.753238	0.000157119	0.0040222
5090626	ILMN_14995	FAP	-0.743115	0.000157158	0.0040222
1820592	ILMN_26733	HIST2H2AA3	-0.908039	0.000157254	0.00402247
160324	ILMN_346469	LOC100130171	-0.702522	0.000157368	0.00402322
6960086	ILMN_1839	FLJ21511	-0.659751	0.000157619	0.00402745
3420427	ILMN_42071	LOC654161	-0.738927	0.00015848	0.00404604
3400196	ILMN_24607	PQBP1	-0.735579	0.000158517	0.00404604
6770021	ILMN_338792	LOC100131336	-0.698434	0.000159394	0.00406623
1940639	ILMN_5351	IMMP1L	-0.689331	0.000159568	0.00406708
1010328	ILMN_11885	NEDD9	0.757531	0.000159599	0.00406708
3190735	ILMN_12147	SSNA1	-0.675333	0.000159709	0.00406767
4560669	ILMN_345392	LOC728820	-1.06081	0.000160087	0.00407512
7100471	ILMN_351707	TSTD1	-1.10272	0.000160228	0.00407652
1440192	ILMN_183133	LGALS9B	0.670681	0.000161068	0.00409569
3360040	ILMN_334724	LOC553137	-0.673979	0.000161503	0.00410454
4120753	ILMN_14976	ZZZ3	0.703164	0.000161838	0.00411084
1510746	ILMN_4222	BET1	0.738812	0.000162063	0.00411435
2350288	ILMN_110797	HS.552008	-0.691673	0.00016227	0.00411738
610474	ILMN_42643	LOC647474	-0.783326	0.000162367	0.00411765
2940070	ILMN_177245	GOLGA4	0.909582	0.000162484	0.00411841
1430673	ILMN_26754	SDCBP2	0.721912	0.000162574	0.00411848
6420703	ILMN_16229	LIN9	0.870965	0.000162741	0.0041199
3170504	ILMN_5996	HPS4	0.724684	0.000162933	0.0041199
6280722	ILMN_169961	DBT	0.74468	0.000162967	0.0041199
1440121	ILMN_45269	LOC645968	-0.745535	0.000162978	0.0041199
6480577	ILMN_169874	SR140	0.695859	0.000163133	0.00412162
4060494	ILMN_6261	NFX1	-0.690438	0.000163272	0.00412293
7150132	ILMN_24088	PNN	0.681424	0.000163604	0.00412801
520008	ILMN_12709	ANKHD1-EIF4EBP3	0.716177	0.000163689	0.00412801
3520246	ILMN_27281	CXCL14	0.654444	0.000163735	0.00412801
2600343	ILMN_178640	SEC16A	0.668798	0.000164205	0.00413764
6480315	ILMN_7071	GPBP1	0.695454	0.000164637	0.00414632
580367	ILMN_164868	LOC440487	-0.672457	0.000164751	0.00414699
3170594	ILMN_23727	MAL2	0.823197	0.000165342	0.00415966
6510368	ILMN_24540	C10ORF6	0.818347	0.00016593	0.00417223
5720639	ILMN_11681	PPP1R1B	-0.822107	0.000166341	0.00417344
1850338	ILMN_16298	RPL39	-0.685471	0.000166415	0.00417344
2490168	ILMN_8979	MAGEH1	-0.688984	0.000166431	0.00417344
990528	ILMN_19735	DNAJC10	0.924258	0.00016646	0.00417344
6110441	ILMN_343861	LOC100130506	-0.664468	0.000166582	0.00417344
780184	ILMN_23420	PIBF1	0.728158	0.000166621	0.00417344
130647	ILMN_5904	PEX1	0.666282	0.000166642	0.00417344
2360593	ILMN_24330	DDT	-0.736749	0.000166684	0.00417344
4040646	ILMN_4275	HNF4A	-0.673261	0.000167113	0.00418198
6100288	ILMN_171084	SEP15	0.65514	0.000167252	0.00418324
7100280	ILMN_24145	C11ORF48	-0.847555	0.000167351	0.0041835
7000240	ILMN_163780	TTC14	0.737175	0.000167578	0.00418696
4150095	ILMN_170819	LOC731432	0.694735	0.000167749	0.00418902
990372	ILMN_166420	COL17A1	0.670554	0.000167853	0.00418943
4670424	ILMN_1149	MRPL11	-0.698119	0.000168022	0.00419012
6520630	ILMN_5923	PIK3R1	0.658243	0.000168063	0.00419012
4260243	ILMN_10482	MFHAS1	0.688391	0.000168147	0.00419012
6060435	ILMN_74358	HS.97549	-0.747717	0.0001683	0.00419174
6560131	ILMN_21010	FAM135A	0.769726	0.000168462	0.00419355
1940048	ILMN_29894	CLEC11A	-0.92055	0.000168714	0.00419453
4070376	ILMN_335322	NCRNA00219	-0.824191	0.000168748	0.00419453
730494	ILMN_3067	NRXN3	0.746263	0.000168901	0.00419453
2000392	ILMN_18478	RPAP3	0.662456	0.00016901	0.00419453
4900053	ILMN_16997	ARL6IP4	-0.667234	0.000169095	0.00419453
160504	ILMN_336756	LOC728537	0.687182	0.000169124	0.00419453
5220220	ILMN_5448	SUCLA2	0.762528	0.000169126	0.00419453
6520703	ILMN_10265	RAB27A	0.662604	0.00016921	0.00419453
7100681	ILMN_309720	CCDC137	-0.785745	0.000169355	0.00419594
5090382	ILMN_335180	LOC642567	-0.695155	0.000170176	0.00421405
3710020	ILMN_29351	EDAR	0.652844	0.000170986	0.00423176
4040382	ILMN_5636	IRAK1BP1	-0.783134	0.000171075	0.00423176
7040307	ILMN_26543	UQCC	-0.651481	0.000171208	0.00423176
3120519	ILMN_20394	SYPL1	-0.7074	0.000171271	0.00423176
6520592	ILMN_162005	SNHG4	-0.66647	0.000171423	0.00423176
1340022	ILMN_165582	PMVK	-0.679215	0.000171496	0.00423176
2810050	ILMN_342438	LOC390345	-0.672733	0.000171517	0.00423176
270747	ILMN_20243	LOC440353	0.737726	0.000171883	0.00423757
620504	ILMN_24242	MED12	0.655711	0.000171931	0.00423757
1070671	ILMN_337559	LOC100129297	-1.14582	0.000172249	0.00424318
3930594	ILMN_4868	CDK5R1	0.690655	0.000172489	0.0042448
4180296	ILMN_171448	TBX18	0.651296	0.000172494	0.0042448
2710332	ILMN_28618	RP2	0.8126	0.000172727	0.00424741
3940292	ILMN_21972	GATM	0.650896	0.000172779	0.00424741
4490671	ILMN_26688	MIF	-0.665596	0.000173019	0.00425108
7040735	ILMN_2033	CYP27A1	-0.680911	0.000173206	0.00425349
3180209	ILMN_802	ANK1	0.671716	0.000174136	0.00427409
4220088	ILMN_23623	HSD17B4	0.654592	0.000174281	0.00427545
1660672	ILMN_179203	FLJ23584	0.72018	0.000174778	0.00428542
4180743	ILMN_6365	NOX1	-0.735656	0.000175686	0.00430544
6330484	ILMN_178498	CTSS	0.652645	0.000176021	0.00431141
2760487	ILMN_349572	C12ORF77	-0.900755	0.00017644	0.00431944
510634	ILMN_17731	METTL11A	-0.714289	0.000176973	0.00433025
380753	ILMN_27118	SEC61G	-0.810979	0.00017721	0.00433383
6960019	ILMN_180841	PAQR3	0.717844	0.000177316	0.00433391
6110605	ILMN_11150	KRTCAP2	-0.891082	0.000177397	0.00433391
630603	ILMN_4798	ZNF189	0.697908	0.000177908	0.00433865
4040059	ILMN_20452	LRBA	0.67134	0.000177909	0.00433865
5490278	ILMN_179978	ACTR3B	-0.742651	0.000177924	0.00433865
650066	ILMN_24574	ITGB1	0.865857	0.000177958	0.00433865
4260368	ILMN_25999	UBE2C	-0.682874	0.000178259	0.00434374
7380181	ILMN_11340	ELOVL6	0.744932	0.000178521	0.00434791
7650358	ILMN_24587	TGFBI	0.701149	0.00017941	0.00436704
780598	ILMN_11417	TBK1	0.743289	0.000179492	0.00436704
2510181	ILMN_5279	C12ORF76	0.672888	0.000179996	0.00437708
4880110	ILMN_27329	FAM126B	0.69738	0.000181292	0.00440633
6370133	ILMN_181566	SEC23B	0.649446	0.00018168	0.00441348
6620608	ILMN_27704	ZNF248	0.756639	0.000182307	0.00442644
6450050	ILMN_9342	NDUFB6	-0.768309	0.000182496	0.00442877
60132	ILMN_175741	DCBLD2	0.644775	0.000182957	0.00443689
2260731	ILMN_22173	ERAP2	0.792567	0.000183087	0.00443689
1450239	ILMN_24143	C4ORF16	0.833474	0.000183112	0.00443689
4670577	ILMN_10173	TMEM17	0.704489	0.000183221	0.00443725
7200110	ILMN_13183	DSP	-0.688319	0.000183399	0.00443929
3940035	ILMN_166639	LOC649903	0.650713	0.000184112	0.00445355
3190711	ILMN_29767	ATP5G2	-0.725846	0.000184176	0.00445355
3440064	ILMN_338403	LOC729406	-0.675248	0.000184343	0.00445531
290370	ILMN_344623	LOC100130070	-1.38801	0.000184482	0.00445638
2680154	ILMN_164980	CYP39A1	0.663644	0.000184748	0.004459
2900739	ILMN_30159	SRPK2	0.805694	0.000184884	0.004459
3310471	ILMN_25105	TMEM99	-0.731569	0.00018491	0.004459
7150224	ILMN_11053	RRM2B	0.868589	0.000184973	0.004459
5130593	ILMN_856	CAMK2B	0.800281	0.000185061	0.004459
3180133	ILMN_7406	MAX	-0.740125	0.000185212	0.00446035
1710279	ILMN_528	GZMM	-0.690682	0.00018583	0.00447296
160598	ILMN_1157	HSPH1	0.687467	0.000186018	0.0044752
5820521	ILMN_556	PTBP2	0.644784	0.000186361	0.00448118
6510619	ILMN_19127	NAE1	0.820694	0.00018646	0.00448129
1580487	ILMN_29669	CHD7	0.662289	0.000186679	0.00448215
3710725	ILMN_1383	ATP5E	-0.897769	0.000186685	0.00448215
3310564	ILMN_17596	PRDX5	-0.657459	0.000187642	0.0044956
4220441	ILMN_14468	PTPRD	0.689306	0.000187644	0.0044956
5260537	ILMN_13204	YEATS2	0.675208	0.000187653	0.0044956
6370762	ILMN_6124	POLR2F	-0.774463	0.000187754	0.0044956
5570008	ILMN_21505	PYCARD	-0.797133	0.000187781	0.0044956
2900470	ILMN_45940	LOC388532	-0.732865	0.000187868	0.0044956
2070288	ILMN_2129	MT1E	-1.07543	0.00018791	0.0044956
6330215	ILMN_96645	HS.493947	0.724788	0.00018869	0.00450958
4560671	ILMN_27676	SLC39A3	-0.724084	0.000188721	0.00450958
2640735	ILMN_24095	BHLHB2	-0.653036	0.000188813	0.00450958
5870594	ILMN_21878	RAB33B	0.787015	0.000188876	0.00450958
4200753	ILMN_124400	HS.572219	-0.656605	0.00018906	0.00451171
2260349	ILMN_388657	MIR1974	-1.32453	0.000189419	0.00451636
2630753	ILMN_12195	PFKFB2	0.791326	0.000189446	0.00451636
840647	ILMN_10883	RPL36	-0.744876	0.000189595	0.00451764
3940564	ILMN_2542	FAM131A	-0.652699	0.000191151	0.00455241
5340767	ILMN_21651	CEACAM1	0.65326	0.000191708	0.00456339
6860681	ILMN_21844	IER3IP1	0.743243	0.000192372	0.00457689
1340114	ILMN_165664	TTF1	0.724539	0.000192636	0.00458088
1070546	ILMN_166517	AQR	0.65227	0.000192987	0.00458428
1850370	ILMN_17557	MRPS12	-0.729538	0.000193005	0.00458428
7100703	ILMN_333777	LOC100132287	0.641626	0.00019307	0.00458428
1090747	ILMN_24599	TNFSF12	-0.678371	0.000193229	0.00458574
2000156	ILMN_11183	HDAC9	-0.89937	0.000193963	0.00459747
4590128	ILMN_12623	SHOC2	0.816886	0.000193968	0.00459747
7100215	ILMN_5940	TSC22D2	0.679844	0.000194014	0.00459747
3930349	ILMN_170495	SDHAF1	-0.660858	0.00019455	0.00460785
2190537	ILMN_169915	WDR74	-0.664809	0.000194999	0.00461581
[truncated: 1,010 more rows]
