# Supplementary material for: The RNA-Binding Protein ESRP1 Modulates the Expression of RAC1b in Colorectal Cancer Cells
Source: Cancers (Basel). 2021 Aug 13;13(16):4092. doi: 10.3390/cancers13164092 (PMC8392041; doi:10.3390/cancers13164092)
Supplement: Supplementary file 1 [file cancers-13-04092-s001.zip › Table S7.xlsx]

## Sheet: COLO320DM
Gene	Transcr	Probe	logFC	pVal	pValAdj
EPB41L5	ILMN_17196	6480491	-1.64445	2.15472e-07	0.00314964
EPB41L5	ILMN_17196	7320646	-1.43545	3.24261e-07	0.00314964
MT1E	ILMN_2129	2070288	1.19524	1.39908e-05	0.047288
DUSP22	ILMN_15436	610072	1.21382	3.86382e-06	0.022854
RAC1	ILMN_12869	6250300	1.44905	3.32809e-07	0.00314964
RBM35A	ILMN_5931	110754	4.23441	1.02421e-11	4.84646e-07

## Sheet: HCA24_10X
Gene	Transcr	Probe	logFC	pVal	pValAdj
EPB41L5	ILMN_17196	7320646	0.832269	3.14612e-05	0.00157433
EPB41L5	ILMN_17196	6480491	0.795313	3.55519e-05	0.00171918
DUSP22	ILMN_138115	5080709	-0.601783	0.000341685	0.00657285
RBM35A	ILMN_5931	110754	-1.04499	6.32813e-06	0.000692763
MT1E	ILMN_2129	2070288	-1.07543	0.00018791	0.0044956
RAC1	ILMN_12869	6250300	-1.87641	4.33671e-09	2.77034e-05
