# Supplementary material for: The RNA-Binding Protein ESRP1 Modulates the Expression of RAC1b in Colorectal Cancer Cells
Source: Cancers (Basel). 2021 Aug 13;13(16):4092. doi: 10.3390/cancers13164092 (PMC8392041; doi:10.3390/cancers13164092)
Supplement: Supplementary file 1 [file cancers-13-04092-s001.zip › Table S8.xlsx]

## Sheet: Sheet1
ID = Unique identifier for the probe (across all products and species)	ILMN_1652445
Species =	Homo sapiens
Source = Transcript sequence source name	RefSeq
Search_Key = Internal id useful for custom design array	NM_018890.2
Transcript = Internal transcript id	ILMN_12869
ILMN_Gene = Internal gene symbol	RAC1
Source_Reference_ID = Id in the source database	NM_018890.2
RefSeq_ID = Refseq id	NM_018890.2
Unigene_ID = Unigene id
Entrez_Gene_ID = Entrez gene id	5879
GI = Genbank id	38505162
Accession = Genbank accession number	NM_018890.2
Symbol = Gene symbol from the source database	RAC1
Protein_Product = Genbank protein accession number	NP_061485.1
Probe_Id =	ILMN_1652445
Array_Address_Id = Decoder id	6250300
Probe_Type = Information about what this probe is targeting	I
Probe_Start = Position of the probe relative to the 5' of the source transcript sequence	468
SEQUENCE = Probe sequence	TTGGAGAAACGTACGGTAAGGATATAACCTCCCGGGGCAAAGACAAGCCG
Chromosome = Chromosome	7
Probe_Chr_Orientation = Orientation on the NCBI genome built	+
Probe_Coordinates = genomic position of the probe on the NCBI genome build 36 version 3	6404819-6404868
Cytoband =	7p22.1b
